# Supplementary material for: 2,4,6-Trimethyl­anilinium chloro­acetate
Source: Acta Crystallogr Sect E Struct Rep Online. 2011 Jul 9;67(Pt 8):o1997. doi: 10.1107/S1600536811026936 (PMC3213452; doi:10.1107/S1600536811026936)
Supplement: Supplementary file 2 [file e-67-o1997-Isup2.hkl]

# 
# h,k,l, Fc-squared, Fo-squared, sigma(Fo-squared) and status flag 
# 
data_I
_shelx_title ' 1 in C2/c' 
_shelx_refln_list_code          4 
_shelx_F_calc_maximum      237.84 
_exptl_crystal_F_000       976.00 
_reflns_d_resolution_high  0.7702 
 
loop_ 
 _symmetry_equiv_pos_as_xyz 
 'x, y, z' 
 '-x, y, -z+1/2' 
 'x+1/2, y+1/2, z' 
 '-x+1/2, y+1/2, -z+1/2' 
 '-x, -y, -z' 
 'x, -y, z-1/2' 
 '-x+1/2, -y+1/2, -z' 
 'x+1/2, -y+1/2, z-1/2' 
 
_cell_length_a    26.5291 
_cell_length_b     4.7453 
_cell_length_c    22.7171 
_cell_angle_alpha  90.000 
_cell_angle_beta  124.238 
_cell_angle_gamma  90.000 
 
_shelx_F_squared_multiplier     1.000 
 
loop_ 
 _refln_index_h 
 _refln_index_k 
 _refln_index_l 
 _refln_F_squared_calc 
 _refln_F_squared_meas 
 _refln_F_squared_sigma 
 _refln_observed_status 
   4   0   0     7681.30     9259.33     79.22 o 
   6   0   0     2111.93     2493.49     37.44 o 
   8   0   0     4701.62     5123.83    101.23 o 
  10   0   0    12884.59    14114.46    259.03 o 
  12   0   0      541.54      622.82     28.98 o 
  14   0   0       22.64       25.77     10.64 o 
  16   0   0      363.00      360.45     17.21 o 
  18   0   0      642.82      578.91     23.62 o 
  20   0   0     3365.62     2990.96    133.08 o 
  22   0   0      412.52      405.56     40.51 o 
  24   0   0       95.33       88.41     26.98 o 
  26   0   0        0.03       16.01     21.80 o 
  28   0   0       50.28       59.00     29.14 o 
   1   1   0     4558.94     4429.99     50.59 o 
   3   1   0    13300.68    13166.26    158.84 o 
   5   1   0      132.52      129.98      5.96 o 
   7   1   0       90.80       94.86      4.59 o 
   9   1   0     1074.97     1089.58     23.46 o 
  11   1   0      198.06      166.11     10.55 o 
  13   1   0      233.06      248.88      9.47 o 
  15   1   0     1394.53     1234.36     26.80 o 
  17   1   0     2380.73     2137.09     43.82 o 
  19   1   0      107.99       68.73      9.57 o 
  21   1   0      174.29      140.62     20.80 o 
  23   1   0      165.70      183.32     22.78 o 
  25   1   0       37.34       84.16     20.42 o 
  27   1   0        9.06       24.41     18.46 o 
   0   2   0      552.43      560.83     16.45 o 
   2   2   0     1606.29     1786.84     54.37 o 
   4   2   0      412.71      415.44     12.35 o 
   6   2   0        2.01       27.31      6.85 o 
   8   2   0      845.18     1046.22     23.41 o 
  10   2   0      677.16      664.42     18.68 o 
  12   2   0      169.84      144.86      9.97 o 
  14   2   0      139.56      112.25      9.49 o 
  16   2   0      309.86      348.41     15.55 o 
  18   2   0      183.38      120.50     12.37 o 
  20   2   0      281.96      232.92     18.34 o 
  22   2   0       40.39       50.69     14.84 o 
  24   2   0      352.39      341.12     30.75 o 
  26   2   0       36.95       62.02     27.91 o 
   1   3   0      238.89      264.43     11.70 o 
   3   3   0     1254.00     1406.63     35.22 o 
   5   3   0      145.18      250.06     20.39 o 
   7   3   0      867.87      804.50     26.71 o 
   9   3   0      449.77      540.61     20.17 o 
  11   3   0     1319.22     1249.54     36.71 o 
  13   3   0        4.53        2.62      7.08 o 
  15   3   0       26.33       42.11      9.33 o 
  17   3   0       36.12       25.72      9.66 o 
  19   3   0      162.75      118.46     16.50 o 
  21   3   0        3.49       -3.78     10.33 o 
  23   3   0       54.09       18.24     19.68 o 
   0   4   0      184.08      233.38     49.16 o 
   2   4   0      359.98      414.97     18.80 o 
   4   4   0       11.19       51.18     11.51 o 
   6   4   0       97.15      116.74     13.58 o 
   8   4   0     1196.73     1175.30     43.80 o 
  10   4   0        8.52        5.93      8.46 o 
  12   4   0     1699.77     1646.70     65.43 o 
  14   4   0        0.09        2.65      7.26 o 
  16   4   0        0.02       -6.08      9.85 o 
  18   4   0        4.09       15.75     18.19 o 
  20   4   0        7.35       32.74     29.28 o 
   1   5   0        1.61        4.49     10.54 o 
   3   5   0        8.20       15.75     11.14 o 
   5   5   0      571.87      622.92     41.39 o 
   7   5   0       60.26       52.56     23.49 o 
   9   5   0        8.82       -5.31     12.51 o 
  11   5   0       16.89        6.58     14.24 o 
  13   5   0       43.54       47.96     18.97 o 
  15   5   0       25.67       36.31     17.20 o 
   0   6   0       78.33       96.75     44.82 o 
   2   6   0       25.68       20.13     21.60 o 
   4   6   0        1.13      -12.46     25.74 o 
   6   6   0      236.63      298.89     51.04 o 
 -27   1   1        1.94        0.15     10.77 o 
 -25   1   1       36.40       46.86     17.54 o 
 -23   1   1       16.16       25.76     15.97 o 
 -21   1   1      300.55      195.22     18.22 o 
 -19   1   1      114.68      100.45     13.84 o 
 -17   1   1       16.59       31.26      8.95 o 
 -15   1   1       65.93       83.48      7.30 o 
 -13   1   1      138.69      180.22      9.31 o 
 -11   1   1     5021.92     5636.02     90.69 o 
  -9   1   1     2800.47     2712.87     40.08 o 
  -7   1   1     6753.70     6789.50     88.55 o 
  -5   1   1       31.18       20.77      5.10 o 
  -3   1   1      271.66      362.47      7.61 o 
  -1   1   1     3987.21     3783.02     52.61 o 
   1   1   1    18659.74    20405.28    470.45 o 
   3   1   1     2266.76     1814.17     22.35 o 
   5   1   1     7755.95     7106.77     85.42 o 
   7   1   1      619.50      711.85     14.79 o 
   9   1   1      451.37      628.49     12.91 o 
  11   1   1     1070.14     1043.65     21.28 o 
  13   1   1       19.42       31.74      5.65 o 
  15   1   1        0.13        3.18      3.38 o 
  17   1   1       51.20       74.68      9.23 o 
  19   1   1       11.45       28.92     11.98 o 
  21   1   1      584.57      539.52     37.75 o 
  23   1   1      206.07      183.63     23.63 o 
  25   1   1      355.45      311.71     32.06 o 
  27   1   1      101.07       98.84     22.72 o 
 -26   2   1       88.58       42.41     18.39 o 
 -24   2   1        6.43       28.40     15.62 o 
 -22   2   1        1.07        3.98     10.06 o 
 -20   2   1     1883.81     1758.75     66.65 o 
 -18   2   1     1551.33     1415.23     38.84 o 
 -16   2   1       10.78       17.12     10.29 o 
 -14   2   1       39.95       43.56     11.41 o 
 -12   2   1     1296.94     1244.93     29.17 o 
 -10   2   1    11820.18    11827.25    204.28 o 
  -8   2   1      726.37      662.75     18.71 o 
  -6   2   1     3901.91     4178.19     58.53 o 
  -4   2   1     1894.74     1816.24     28.22 o 
  -2   2   1        6.62        6.61      2.61 o 
   0   2   1     4529.57     4504.98    126.92 o 
   2   2   1     3259.36     3395.23    106.77 o 
   4   2   1      131.31      122.20      6.91 o 
   6   2   1      909.11      720.17     16.73 o 
   8   2   1     1765.75     1886.63     35.86 o 
  10   2   1      376.38      353.92     13.67 o 
  12   2   1        0.04        5.75      4.97 o 
  14   2   1       66.93       70.19      8.05 o 
  16   2   1      325.46      295.24     15.41 o 
  18   2   1     1710.81     1674.05     54.22 o 
  20   2   1        3.66        0.48     12.42 o 
  22   2   1       48.27       68.90     23.79 o 
  24   2   1       69.25      101.00     22.01 o 
  26   2   1        0.61       -4.28     13.87 o 
 -25   3   1      126.79      104.94     40.28 o 
 -23   3   1       23.28       41.87     21.20 o 
 -21   3   1       43.12       45.43     13.18 o 
 -19   3   1      321.65      339.58     20.67 o 
 -17   3   1       39.13       65.47     10.50 o 
 -15   3   1       10.03       15.79      7.51 o 
 -13   3   1       72.74       75.50     10.84 o 
 -11   3   1        3.81       29.70      8.45 o 
  -9   3   1      544.64      592.70     23.71 o 
  -7   3   1      293.41      316.16     13.41 o 
  -5   3   1     1002.89     1037.50     27.75 o 
  -3   3   1      163.28       96.52      9.11 o 
  -1   3   1      149.16      144.22     15.29 o 
   1   3   1      895.58      736.37     20.28 o 
   3   3   1      517.81      593.05     18.85 o 
   5   3   1     2803.01     3133.78     61.94 o 
   7   3   1      908.49      976.82     34.39 o 
   9   3   1      192.26      253.11     14.90 o 
  11   3   1     1361.52     1438.56     42.84 o 
  13   3   1     3016.88     3240.58     79.18 o 
  15   3   1      523.15      530.54     23.78 o 
  17   3   1        3.10       15.99      8.54 o 
  19   3   1      164.67      149.73     18.81 o 
  21   3   1       15.91       12.03     14.60 o 
  23   3   1       75.68       80.00     26.11 o 
 -22   4   1       11.87       49.48     33.86 o 
 -20   4   1       16.94       37.02     20.44 o 
 -18   4   1        0.12       -8.10     13.42 o 
 -16   4   1        4.82      -12.49     12.49 o 
 -14   4   1       16.17       28.99     19.10 o 
 -12   4   1      201.35      234.13     19.76 o 
 -10   4   1     1573.69     1602.29     48.90 o 
  -8   4   1        2.32       -2.97      7.11 o 
  -6   4   1       44.74       58.77     12.62 o 
  -4   4   1       65.45       43.26     15.61 o 
  -2   4   1     1859.15     1595.89     82.12 o 
   0   4   1       17.62        9.44      6.79 o 
   2   4   1       40.84       68.16     13.13 o 
   4   4   1      145.20      175.82     13.49 o 
   6   4   1      127.57      141.18     14.00 o 
   8   4   1        3.81        8.28      7.17 o 
  10   4   1        8.80       25.66      9.52 o 
  12   4   1      292.76      298.29     21.27 o 
  14   4   1       68.01      107.66     14.19 o 
  16   4   1       71.05       68.52     13.09 o 
  18   4   1        1.45       11.98     23.87 o 
  20   4   1       15.61       -5.05     20.97 o 
 -17   5   1       47.24       14.23     18.18 o 
 -15   5   1        3.97        4.95     15.22 o 
 -13   5   1       14.18       50.23     33.58 o 
 -11   5   1      198.86      200.28     25.30 o 
  -9   5   1      203.42      250.29     26.66 o 
  -7   5   1        0.22       -0.86     12.03 o 
  -5   5   1       21.57       23.39     14.72 o 
  -3   5   1       12.86       21.87     13.48 o 
  -1   5   1        2.05        2.30      9.85 o 
   1   5   1        6.01        2.95      9.14 o 
   3   5   1        4.63       12.02      8.54 o 
   5   5   1       67.39       67.66     12.75 o 
   7   5   1      347.52      342.14     31.14 o 
   9   5   1       32.91       60.47     17.12 o 
  11   5   1       15.27       34.82     23.04 o 
  13   5   1        0.00        4.40     13.36 o 
  15   5   1        1.44       14.68     20.59 o 
  -6   6   1        0.75      -22.73     22.73 o 
  -4   6   1       54.57       72.30     42.80 o 
  -2   6   1        0.01       -7.48     19.17 o 
   0   6   1        7.62        9.89     19.59 o 
   2   6   1       54.11       34.46     35.58 o 
   4   6   1      111.11      124.76     33.89 o 
 -28   0   2        2.86        3.95     28.91 o 
 -26   0   2      142.09      196.90     36.17 o 
 -24   0   2      251.63      329.99     42.00 o 
 -22   0   2      173.93      180.80     37.82 o 
 -20   0   2      984.31      906.26     36.82 o 
 -18   0   2      188.12      199.95     27.80 o 
 -16   0   2       91.85       80.76     13.31 o 
 -14   0   2      488.98      486.12     27.02 o 
 -12   0   2    14015.40    14816.67    273.58 o 
 -10   0   2     2180.10     1831.58     39.02 o 
  -8   0   2     1022.44     1284.84     26.36 o 
  -6   0   2     5042.51     4874.84     68.80 o 
  -4   0   2    17502.90    17529.80    139.57 o 
   2   0   2      704.87      627.79     28.20 o 
   4   0   2     6413.76     7069.04     77.11 o 
   6   0   2     2848.00     2885.32     32.58 o 
   8   0   2    11299.02    12805.77    171.86 o 
  10   0   2     2052.99     2609.64     60.48 o 
  12   0   2     6363.59     6331.68    120.19 o 
  14   0   2     4857.58     4824.61    283.21 o 
  16   0   2      870.94      819.69     57.51 o 
  18   0   2       21.74       87.54     20.77 o 
  20   0   2      752.31      648.12     60.46 o 
  22   0   2       52.28       73.20     27.33 o 
  24   0   2      177.11      137.91     40.72 o 
  26   0   2       54.20       60.11     27.63 o 
 -29   1   2      122.21      140.85     24.84 o 
 -27   1   2       25.94       29.52     16.79 o 
 -25   1   2        2.46        1.92     10.90 o 
 -23   1   2       14.72        0.92      9.32 o 
 -21   1   2      255.92      239.49     13.26 o 
 -19   1   2       36.82       61.70      7.87 o 
 -17   1   2        9.67        6.18      6.82 o 
 -15   1   2     1397.74     1611.60     38.15 o 
 -13   1   2     2627.55     2910.63     49.45 o 
 -11   1   2      928.90     1185.17     22.85 o 
  -9   1   2     2313.16     2671.28     41.65 o 
  -7   1   2     1198.19     1383.34     22.71 o 
  -5   1   2    28815.14    31131.44    275.50 o 
  -3   1   2    12274.92    11718.11    131.39 o 
  -1   1   2      581.46      638.18     19.43 o 
   1   1   2    13030.64    13203.39    135.73 o 
   3   1   2    21544.47    22164.69    524.50 o 
   5   1   2    13789.29    13778.71    165.43 o 
   7   1   2     4410.93     4563.27     57.96 o 
   9   1   2      888.84      830.61     15.84 o 
  11   1   2     2013.25     2089.26     34.67 o 
  13   1   2     1053.63     1052.51     23.13 o 
  15   1   2     1517.94     1430.85     47.35 o 
  17   1   2      764.93      661.53     31.80 o 
  19   1   2       53.30       80.48     17.41 o 
  21   1   2        0.17       -2.00      8.88 o 
  23   1   2       12.17       15.68     14.71 o 
  25   1   2       27.84       34.51     17.94 o 
 -28   2   2        1.64        3.25     14.69 o 
 -26   2   2        3.38       14.45     12.92 o 
 -24   2   2        0.97        4.22     14.86 o 
 -22   2   2       61.25       57.92     11.94 o 
 -20   2   2     3469.08     3299.66     79.30 o 
 -18   2   2      252.07      255.91     14.32 o 
 -16   2   2       77.33       81.98      9.56 o 
 -14   2   2      164.46      138.41      9.83 o 
 -12   2   2       73.21      142.98      9.83 o 
 -10   2   2     3922.36     4034.73     74.10 o 
  -8   2   2       36.86       53.02      4.85 o 
  -6   2   2     1384.54     1541.89     31.49 o 
  -4   2   2      109.88       80.58      5.31 o 
  -2   2   2     1012.36      915.68     16.01 o 
   0   2   2     8945.48     8812.66    125.43 o 
   2   2   2      333.46      388.48     11.23 o 
   4   2   2       16.36       10.28      4.50 o 
   6   2   2      172.50      200.84      9.84 o 
   8   2   2      452.88      504.70     15.01 o 
  10   2   2      118.73      161.45      9.34 o 
  12   2   2     1012.71     1010.20     26.61 o 
  14   2   2       29.97       24.26     15.95 o 
  16   2   2      509.10      511.76     24.78 o 
  18   2   2      143.74      145.04     14.83 o 
  20   2   2      154.21      147.61     19.63 o 
  22   2   2        6.80       -0.19      8.87 o 
  24   2   2        4.29       11.12     16.03 o 
 -25   3   2        7.43        3.33     19.78 o 
 -23   3   2       11.54       16.97     16.91 o 
 -21   3   2      165.24      158.74     29.14 o 
 -19   3   2      198.02      203.56     15.85 o 
 -17   3   2      323.10      332.00     21.64 o 
 -15   3   2      377.88      309.23     16.45 o 
 -13   3   2      148.53      158.50     14.95 o 
 -11   3   2      299.59      244.50     12.27 o 
  -9   3   2      760.23      727.96     21.80 o 
  -7   3   2      303.04      289.85     16.51 o 
  -5   3   2      401.91      315.46     11.42 o 
  -3   3   2      489.21      477.60     15.19 o 
  -1   3   2     1904.56     2199.27     89.79 o 
   1   3   2     2555.66     2792.31     54.51 o 
   3   3   2      807.70      807.68     25.86 o 
   5   3   2     1809.38     1880.16     55.88 o 
   7   3   2      225.88      240.19     14.25 o 
   9   3   2        6.51        2.38      6.05 o 
  11   3   2      697.77      654.01     26.31 o 
  13   3   2        0.58        9.70      7.79 o 
  15   3   2      625.49      559.08     24.59 o 
  17   3   2       69.68       94.30     17.88 o 
  19   3   2      631.05      531.47     39.20 o 
  21   3   2        7.47      -15.10     15.10 o 
  23   3   2       83.88      111.62     32.42 o 
 -22   4   2        5.32       14.78     24.50 o 
 -20   4   2      113.59      117.89     28.35 o 
 -18   4   2      165.71      174.20     23.87 o 
 -16   4   2      121.49      125.30     21.20 o 
 -14   4   2      156.72      176.12     29.51 o 
 -12   4   2        2.08       18.65     16.24 o 
 -10   4   2       27.20       37.82      8.61 o 
  -8   4   2      221.86      201.56     25.40 o 
  -6   4   2      105.56      107.76     12.56 o 
  -4   4   2        0.05       19.32      8.26 o 
  -2   4   2       75.63       89.98     11.74 o 
   0   4   2      110.80      121.18     11.76 o 
   2   4   2        9.40       14.63      7.31 o 
   4   4   2       11.26       21.54     10.86 o 
   6   4   2       33.53       32.60     11.15 o 
   8   4   2       22.88       23.01     11.99 o 
  10   4   2        4.70       16.08      9.42 o 
  12   4   2       99.87      136.54     21.42 o 
  14   4   2       15.17       10.73      9.46 o 
  16   4   2       49.73       50.58     17.61 o 
  18   4   2       66.38       39.62     43.95 o 
  20   4   2      155.38      205.70     50.10 o 
 -17   5   2       29.80       91.70     46.13 o 
 -15   5   2       41.27       61.95     27.78 o 
 -13   5   2       44.07       57.91     19.49 o 
 -11   5   2       47.73       99.27     26.95 o 
  -9   5   2      155.52      177.51     25.02 o 
  -7   5   2      290.95      291.65     30.15 o 
  -5   5   2      322.25      329.10     33.86 o 
  -3   5   2       13.26       14.41     11.66 o 
  -1   5   2        8.14       13.67      9.69 o 
   1   5   2      106.42       85.50     12.26 o 
   3   5   2       56.06       74.18     17.37 o 
   5   5   2       35.88       19.22      9.54 o 
   7   5   2       36.77       31.17     12.69 o 
   9   5   2       79.48       74.30     19.08 o 
  11   5   2        0.19        9.28     14.68 o 
  13   5   2        0.39       20.01     27.13 o 
  15   5   2      132.73       63.97     40.15 o 
  -6   6   2       37.87       23.81     25.49 o 
  -4   6   2        9.11       59.25     50.12 o 
  -2   6   2        3.52       34.58     26.65 o 
   0   6   2        4.63       33.55     26.39 o 
   2   6   2      151.86      111.34     41.46 o 
   4   6   2        2.70       20.74     27.89 o 
 -29   1   3       59.78       21.73     19.84 o 
 -27   1   3       78.20      111.20     24.50 o 
 -25   1   3      678.27      596.40     42.41 o 
 -23   1   3      483.78      469.63     25.14 o 
 -21   1   3       89.58       75.40      9.25 o 
 -19   1   3     1965.18     1913.47     52.11 o 
 -17   1   3     1509.40     1303.23     32.13 o 
 -15   1   3     2895.61     2983.21     70.45 o 
 -13   1   3     2947.70     3356.60     78.36 o 
 -11   1   3     1544.70     1849.65     48.52 o 
  -9   1   3      223.15      148.42      6.96 o 
  -7   1   3    20478.79    21506.40    215.88 o 
  -5   1   3    22350.94    22434.36    146.42 o 
  -3   1   3      842.23      838.84     19.86 o 
  -1   1   3    18884.02    18285.66    175.82 o 
   1   1   3     5626.37     5573.75     65.00 o 
   3   1   3      230.14      324.92     16.02 o 
   5   1   3     2496.96     2681.28     34.87 o 
   7   1   3     3046.93     2952.05     84.05 o 
   9   1   3     1340.28     1555.72     34.17 o 
  11   1   3     1235.32     1219.08     35.09 o 
  13   1   3      246.20      267.23     13.47 o 
  15   1   3      520.93      543.88     20.22 o 
  17   1   3        5.11       15.17      9.65 o 
  19   1   3       45.44       53.69     17.47 o 
  21   1   3      134.43      172.62     21.93 o 
  23   1   3       84.86      112.66     21.76 o 
  25   1   3       33.92       42.69     18.68 o 
 -28   2   3       41.54       72.00     27.49 o 
 -26   2   3      196.11      213.23     30.12 o 
 -24   2   3       37.86       54.35     13.27 o 
 -22   2   3      716.30      649.70     26.03 o 
 -20   2   3      252.89      205.62     15.37 o 
 -18   2   3       72.54      120.03     12.57 o 
 -16   2   3      312.74      264.29     14.34 o 
 -14   2   3      655.11      556.96     27.77 o 
 -12   2   3      388.81      552.76     18.37 o 
 -10   2   3      383.99      356.09     10.85 o 
  -8   2   3     1031.64     1089.93     19.44 o 
  -6   2   3     6795.28     6879.29     82.69 o 
  -4   2   3     8510.29     8514.55    100.02 o 
  -2   2   3      289.90      289.55      8.08 o 
   0   2   3     4351.17     4673.17     71.89 o 
   2   2   3      734.84      814.02     18.41 o 
   4   2   3     3880.89     4100.26     63.82 o 
   6   2   3       11.88        9.00      4.16 o 
   8   2   3      335.77      354.61     13.20 o 
  10   2   3      746.19      736.56     25.99 o 
  12   2   3        1.27        6.00      7.24 o 
  14   2   3      340.83      352.74     16.57 o 
  16   2   3        6.53       45.82     16.52 o 
  18   2   3       21.83       38.68     14.43 o 
  20   2   3      234.39      221.31     34.00 o 
  22   2   3      128.64      139.65     23.75 o 
  24   2   3        5.57       15.36     15.59 o 
 -25   3   3      106.07      121.20     56.52 o 
 -23   3   3       59.98       47.84     17.24 o 
 -21   3   3       72.08       61.57     10.93 o 
 -19   3   3        4.13       20.95      9.46 o 
 -17   3   3      380.72      303.05     25.05 o 
 -15   3   3      624.49      588.47     27.46 o 
 -13   3   3     1916.65     1855.71     43.80 o 
 -11   3   3      217.25      210.55     23.70 o 
  -9   3   3      676.98      621.24     27.34 o 
  -7   3   3      485.41      454.75     17.53 o 
  -5   3   3     1494.41     1493.00     35.54 o 
  -3   3   3      702.63      609.67     24.97 o 
  -1   3   3      122.74      129.37     14.23 o 
   1   3   3     1801.63     1935.69     44.48 o 
   3   3   3      566.59      676.43     21.97 o 
   5   3   3      299.49      374.27     43.19 o 
   7   3   3     2780.04     2816.32     63.46 o 
   9   3   3      501.75      534.96     23.03 o 
  11   3   3       31.44       44.17      9.77 o 
  13   3   3      424.21      476.41     31.47 o 
  15   3   3       10.15        4.59      8.44 o 
  17   3   3       50.90       52.18     12.75 o 
  19   3   3     1295.14     1267.52     65.48 o 
  21   3   3      110.94      106.08     24.20 o 
 -22   4   3       26.94       64.31     23.74 o 
 -20   4   3      222.52      346.33     54.49 o 
 -18   4   3      171.94      325.26     77.29 o 
 -16   4   3       89.85      133.09     20.00 o 
 -14   4   3      388.56      397.62     31.61 o 
 -12   4   3      151.20      168.43     23.46 o 
 -10   4   3       26.63       49.86     14.61 o 
  -8   4   3        5.04        4.05      5.32 o 
  -6   4   3      185.34      185.33     14.95 o 
  -4   4   3       17.30       32.77      9.61 o 
  -2   4   3     1731.02     1609.95     41.59 o 
   0   4   3        3.02       -3.16      6.07 o 
   2   4   3       76.30       90.90     10.36 o 
   4   4   3       68.44       94.69     11.51 o 
   6   4   3       51.96       41.15     10.18 o 
   8   4   3       21.27       49.67     10.94 o 
  10   4   3      623.65      647.30     30.66 o 
  12   4   3       69.26       89.78     14.45 o 
  14   4   3        9.64       -9.64      9.64 o 
  16   4   3       56.22       78.79     16.66 o 
  18   4   3      380.53      404.87     83.03 o 
 -17   5   3      165.30      146.59     30.41 o 
 -15   5   3        0.26       -2.43     13.91 o 
 -13   5   3      256.38      259.66     31.36 o 
 -11   5   3      119.93      124.28     24.83 o 
  -9   5   3      477.94      514.12     39.49 o 
  -7   5   3      390.01      370.42     32.65 o 
  -5   5   3        1.83       -4.97     11.10 o 
  -3   5   3       26.34       48.43     28.01 o 
  -1   5   3       75.28      116.27     19.24 o 
   1   5   3       31.83       11.95     11.34 o 
   3   5   3        0.50       -0.83      7.14 o 
   5   5   3      187.93      184.67     17.75 o 
   7   5   3      146.84      165.28     18.29 o 
   9   5   3      140.69      117.78     31.13 o 
  11   5   3        6.23       -0.76     11.49 o 
  13   5   3        6.67        7.69     21.87 o 
  -6   6   3       84.21       82.21     32.90 o 
  -4   6   3        5.27       -3.06     20.72 o 
  -2   6   3       27.01       65.73     43.56 o 
   0   6   3       34.49       78.03     33.18 o 
   2   6   3        4.71       43.01     72.53 o 
 -30   0   4      314.23      367.59     52.05 o 
 -28   0   4       49.68       46.13     25.69 o 
 -26   0   4        0.77       11.78     18.54 o 
 -24   0   4       64.36      101.47     17.24 o 
 -22   0   4        3.64        2.00      7.56 o 
 -20   0   4       25.17       12.52     14.60 o 
 -18   0   4     5929.42     5711.46    198.13 o 
 -16   0   4     2759.05     2454.51     67.51 o 
 -14   0   4     2043.91     2114.89     88.17 o 
 -12   0   4        0.55        2.94      4.95 o 
 -10   0   4       64.06      141.87      9.23 o 
  -8   0   4     1391.72     1253.62     26.91 o 
  -6   0   4      482.05      679.60     20.50 o 
  -4   0   4    27923.21    27214.45    243.81 o 
  -2   0   4     4688.36        1.18      3.47 o 
   0   0   4    56566.96    59000.63    525.47 o 
   2   0   4    23103.55    21947.74    631.23 o 
   4   0   4     6909.50     7242.15    157.74 o 
   6   0   4      121.98       78.36     11.81 o 
   8   0   4     1451.84     1365.36     53.68 o 
  10   0   4     9026.70     9545.50    304.89 o 
  12   0   4      128.55       88.98     27.93 o 
  14   0   4      830.32      858.61     52.43 o 
  16   0   4     2267.46     2405.94    118.79 o 
  18   0   4       34.88        5.43     13.13 o 
  20   0   4     1465.47     1437.62     98.41 o 
  22   0   4       37.80       35.64     25.25 o 
  24   0   4        1.19        2.58     21.15 o 
 -29   1   4      263.89      313.56     35.63 o 
 -27   1   4       17.69       38.84     22.44 o 
 -25   1   4      370.54      405.25     31.90 o 
 -23   1   4      363.81      339.05     21.45 o 
 -21   1   4      210.13      191.65     17.06 o 
 -19   1   4     2167.43     2162.45     50.53 o 
 -17   1   4     2130.76     2416.95     52.28 o 
 -15   1   4     3418.91     3592.59     69.16 o 
 -13   1   4     3811.86     3988.04     65.41 o 
 -11   1   4     3988.76     5077.68     92.10 o 
  -9   1   4       72.79      104.38      8.18 o 
  -7   1   4        3.46       14.52      5.16 o 
  -5   1   4       42.16       26.90      3.09 o 
  -3   1   4    12945.47    11690.85    269.89 o 
  -1   1   4    52883.59    52148.86    475.44 o 
   1   1   4     1811.92     2239.62     63.18 o 
   3   1   4      982.24      981.22     21.20 o 
   5   1   4       10.14        9.87      2.67 o 
   7   1   4        0.23       -2.32      2.32 o 
   9   1   4     3899.80     4143.75     55.29 o 
  11   1   4      730.75      774.01     21.56 o 
  13   1   4       63.49       59.67      7.57 o 
  15   1   4       61.14       71.11     13.31 o 
  17   1   4      620.35      659.63     37.46 o 
  19   1   4      245.14      299.81     28.88 o 
  21   1   4       10.20       35.03     15.57 o 
  23   1   4       94.62      100.32     20.18 o 
  25   1   4       85.15      102.29     23.26 o 
 -28   2   4        0.80      -12.97     18.13 o 
 -26   2   4       17.65       11.02     12.30 o 
 -24   2   4       95.21      107.31     15.31 o 
 -22   2   4       19.10        3.44      6.60 o 
 -20   2   4       69.85       77.83     14.73 o 
 -18   2   4      112.77      122.33     11.15 o 
 -16   2   4        2.18        7.66      4.69 o 
 -14   2   4      273.21      396.71     13.93 o 
 -12   2   4        4.64       37.40      8.27 o 
 -10   2   4      245.84      230.39      7.97 o 
  -8   2   4     2707.31     2304.63     54.29 o 
  -6   2   4     4139.92     3640.07     48.62 o 
  -4   2   4      747.76      863.21     20.05 o 
  -2   2   4     1274.65     1110.82     18.88 o 
   0   2   4     1115.40     1395.54     35.06 o 
   2   2   4       13.78        6.81      6.23 o 
   4   2   4      163.35      148.88     14.53 o 
   6   2   4       12.63       39.26      9.46 o 
   8   2   4      648.38      636.29     20.87 o 
  10   2   4        6.88       -2.12      6.33 o 
  12   2   4     1091.93     1130.45     35.07 o 
  14   2   4      320.87      314.36     20.10 o 
  16   2   4        2.61       -2.11      8.01 o 
  18   2   4      109.11      137.62     21.70 o 
  20   2   4       34.42       26.01     13.79 o 
  22   2   4        0.14       -0.51     14.29 o 
  24   2   4      114.58      107.79     39.89 o 
 -27   3   4       55.23       62.49     28.03 o 
 -25   3   4        3.32       39.87     30.61 o 
 -23   3   4        0.69      -18.28     18.28 o 
 -21   3   4        4.33       34.39     12.93 o 
 -19   3   4        0.47       -3.84      6.28 o 
 -17   3   4       20.92       22.23      7.04 o 
 -15   3   4       12.75       25.20      9.48 o 
 -13   3   4       72.18       88.09     10.54 o 
 -11   3   4      819.12      720.23     34.16 o 
  -9   3   4        0.84        8.50      4.99 o 
  -7   3   4       84.69       88.41      6.12 o 
  -5   3   4      111.08       83.82      6.47 o 
  -3   3   4      559.28      603.65     16.21 o 
  -1   3   4       48.49       93.82     10.77 o 
   1   3   4      295.89      225.26     12.45 o 
   3   3   4      221.19      201.15     12.56 o 
   5   3   4      628.82      771.45     26.24 o 
   7   3   4        0.14        4.03      8.06 o 
   9   3   4     1146.73     1170.25     35.70 o 
  11   3   4       99.76      108.09     11.83 o 
  13   3   4       82.05       79.10     13.13 o 
  15   3   4        2.92       29.59     13.90 o 
  17   3   4       22.80        8.57     12.33 o 
  19   3   4      197.39      183.17     26.60 o 
  21   3   4       70.59       72.51     22.10 o 
 -22   4   4        3.25        5.84     18.43 o 
 -20   4   4      169.95      198.22     27.37 o 
 -18   4   4        0.11      -12.80     12.80 o 
 -16   4   4        7.81       18.24     14.91 o 
 -14   4   4      531.76      541.95     36.13 o 
 -12   4   4     1082.34     1078.13     52.88 o 
 -10   4   4      350.09      327.28     26.35 o 
  -8   4   4      117.72      103.69     16.54 o 
  -6   4   4      884.34      815.68     56.81 o 
  -4   4   4       27.60       29.61      8.66 o 
  -2   4   4      277.88      291.05     17.48 o 
   0   4   4        0.50       -6.54      6.54 o 
   2   4   4       91.59      100.78     11.37 o 
   4   4   4       40.68       46.95     10.58 o 
   6   4   4       68.90       71.44     11.39 o 
   8   4   4      970.32     1008.05     34.61 o 
  10   4   4       24.41       33.49     12.90 o 
  12   4   4      167.61      152.44     17.21 o 
  14   4   4       23.13       36.66     14.07 o 
  16   4   4       10.77        9.14     12.25 o 
  18   4   4       98.39       97.67     42.03 o 
 -17   5   4       38.70       24.91     16.75 o 
 -15   5   4      173.78      152.94     28.13 o 
 -13   5   4      150.76      161.95     27.92 o 
 -11   5   4       99.18      108.30     22.89 o 
  -9   5   4      469.34      461.29     39.13 o 
  -7   5   4      165.07      144.99     24.05 o 
  -5   5   4      141.92      178.78     22.52 o 
  -3   5   4      117.18      133.80     20.87 o 
  -1   5   4       15.49       15.48     12.71 o 
   1   5   4       16.55       54.23     17.12 o 
   3   5   4        0.47       21.16     13.91 o 
   5   5   4       68.00       57.94     13.12 o 
   7   5   4       12.29       16.67     10.44 o 
   9   5   4       44.65       50.42     18.85 o 
  11   5   4       63.84       45.60     21.66 o 
  13   5   4       31.03       43.81     29.83 o 
  -6   6   4       47.00       74.37     88.82 o 
  -4   6   4        3.65       18.64     44.71 o 
  -2   6   4       31.58       68.36     31.43 o 
   0   6   4      193.88      138.77     38.58 o 
   2   6   4       39.79       51.32     29.38 o 
 -29   1   5        6.59       -2.10     12.25 o 
 -27   1   5       21.00       49.02     21.27 o 
 -25   1   5        3.30        1.42      6.17 o 
 -23   1   5      118.04      105.87     11.81 o 
 -21   1   5      515.16      473.15     21.62 o 
 -19   1   5      466.85      429.44     31.23 o 
 -17   1   5      922.02      945.57     25.80 o 
 -15   1   5     1898.77     2111.58     43.71 o 
 -13   1   5        8.79        7.97      4.88 o 
 -11   1   5     8697.75     9881.27    139.19 o 
  -9   1   5       28.38       22.61      4.16 o 
  -7   1   5       33.38       20.31      3.33 o 
  -5   1   5      162.91      227.58      9.13 o 
  -3   1   5     3214.55     2916.84     63.74 o 
  -1   1   5    44589.71    47163.34    460.68 o 
   1   1   5      261.85      227.32      9.12 o 
   3   1   5       24.82       47.66      5.92 o 
   5   1   5     1570.58     1423.08     27.43 o 
   7   1   5     7532.62     7529.14    171.39 o 
   9   1   5     2610.26     2717.06     84.21 o 
  11   1   5        3.06        2.65      5.69 o 
  13   1   5      163.44      169.61     16.52 o 
  15   1   5       64.51       60.07     14.93 o 
  17   1   5       26.76       67.05     18.63 o 
  19   1   5      255.93      229.79     25.42 o 
  21   1   5        5.32       24.04     22.56 o 
  23   1   5       27.60       30.37     16.72 o 
 -28   2   5       39.93       55.21     24.22 o 
 -26   2   5       61.09       33.34     14.60 o 
 -24   2   5       31.66       25.45     10.75 o 
 -22   2   5      106.75       73.04     10.57 o 
 -20   2   5      178.64      206.55     13.79 o 
 -18   2   5      594.26      494.60     34.10 o 
 -16   2   5      511.61      464.30     22.23 o 
 -14   2   5       24.68       30.60      5.58 o 
 -12   2   5     3310.04     3122.89     50.19 o 
 -10   2   5    16802.37    17528.12    212.69 o 
  -8   2   5     3785.49     3583.68    119.59 o 
  -6   2   5     1422.32     1427.76     44.08 o 
  -4   2   5      174.54      135.48      4.45 o 
  -2   2   5     6179.16     6276.63    103.69 o 
   0   2   5      690.11      630.18     17.05 o 
   2   2   5     6846.41     7541.51    111.21 o 
   4   2   5       91.83       84.25      7.12 o 
   6   2   5       89.80       83.65      6.59 o 
   8   2   5       77.20       57.48      6.42 o 
  10   2   5     7447.75     6707.42    117.81 o 
  12   2   5      265.74      216.92     15.13 o 
  14   2   5      103.80       88.07     11.52 o 
  16   2   5       37.00       47.83     13.67 o 
  18   2   5       15.52       26.29     18.68 o 
  20   2   5       61.85       45.61     16.91 o 
  22   2   5       16.34       12.76     15.86 o 
 -27   3   5      133.71      169.92     44.18 o 
 -25   3   5      200.94      151.49     26.85 o 
 -23   3   5       49.04       66.62     16.66 o 
 -21   3   5      225.03      215.07     19.06 o 
 -19   3   5        9.65       23.21     14.10 o 
 -17   3   5        0.58        2.35      4.54 o 
 -15   3   5      113.82      135.44      9.07 o 
 -13   3   5       20.87       31.26      7.04 o 
 -11   3   5      996.11      848.16     56.77 o 
  -9   3   5      363.68      310.68     16.17 o 
  -7   3   5       45.83       56.01      8.48 o 
  -5   3   5       22.99       15.52      5.24 o 
  -3   3   5       85.14      109.62      8.25 o 
  -1   3   5      348.82      319.97     15.94 o 
   1   3   5        6.04        7.92      5.51 o 
   3   3   5      408.63      495.62     22.02 o 
   5   3   5      207.25      191.16     15.30 o 
   7   3   5     2300.37     2562.28     62.40 o 
   9   3   5      100.22      104.62     11.63 o 
  11   3   5      944.75      824.60     30.98 o 
  13   3   5       70.81      103.58     15.67 o 
  15   3   5      871.20      775.98     73.23 o 
  17   3   5        0.98       25.80     22.20 o 
  19   3   5       13.57        5.14     13.77 o 
  21   3   5       44.68       67.89     33.72 o 
 -24   4   5       77.32      101.63     25.94 o 
 -22   4   5       32.02       49.88     21.36 o 
 -20   4   5      191.94      168.16     25.93 o 
 -18   4   5        3.62       -3.10     12.83 o 
 -16   4   5      211.18      220.64     26.50 o 
 -14   4   5        8.45       47.64     14.86 o 
 -12   4   5       84.42      114.14     24.73 o 
 -10   4   5       68.97       71.08     15.94 o 
  -8   4   5        6.94       16.64     12.77 o 
  -6   4   5      893.17      789.40     47.32 o 
  -4   4   5      543.60      516.86     26.77 o 
  -2   4   5       19.83       16.26      6.33 o 
   0   4   5       35.06       51.07      9.54 o 
   2   4   5      105.87      107.40     12.30 o 
   4   4   5      112.40      165.42     14.85 o 
   6   4   5      155.47      197.06     16.87 o 
   8   4   5      172.91      182.08     14.22 o 
  10   4   5        0.61       -4.36      8.37 o 
  12   4   5      194.41      240.79     21.09 o 
  14   4   5      124.41      151.70     26.61 o 
  16   4   5       60.72       39.11     16.81 o 
 -19   5   5       39.69       12.59     18.01 o 
 -17   5   5       12.47       30.50     25.94 o 
 -15   5   5        2.45       -1.06     11.22 o 
 -13   5   5     1107.54     1071.99     66.69 o 
 -11   5   5      306.19      323.53     34.93 o 
  -9   5   5        6.16       33.98     19.57 o 
  -7   5   5       94.12       98.60     21.23 o 
  -5   5   5      245.06      233.54     25.79 o 
  -3   5   5       25.17       24.31     14.13 o 
  -1   5   5       17.71       40.13     15.30 o 
   1   5   5      403.63      438.17     33.59 o 
   3   5   5        2.81       -0.77     11.75 o 
   5   5   5        1.80       12.71     13.80 o 
   7   5   5       29.62       22.79     12.71 o 
   9   5   5        1.00       20.10     18.06 o 
  11   5   5        5.25       -5.68     20.61 o 
  -6   6   5        7.11       20.02     37.77 o 
  -4   6   5        9.73       -0.55     21.37 o 
  -2   6   5        1.01       43.50     27.89 o 
   0   6   5        0.90       24.31     28.87 o 
 -30   0   6     1296.05     1338.97    106.40 o 
 -28   0   6      309.68      275.60     66.19 o 
 -26   0   6      445.15      498.84     52.53 o 
 -24   0   6      328.51      406.49     29.41 o 
 -22   0   6     1317.00     1159.43     49.26 o 
 -20   0   6     1303.57     1233.15     46.54 o 
 -18   0   6     1971.14     1860.25     61.90 o 
 -16   0   6     1543.55     1676.93     50.82 o 
 -14   0   6     1520.13     1516.12     43.69 o 
 -12   0   6      575.38      690.23     27.52 o 
 -10   0   6    16164.02    16394.55    274.87 o 
  -8   0   6    43923.21    44140.25    770.06 o 
  -6   0   6       84.53       68.50      6.33 o 
  -4   0   6      472.66      386.22     18.58 o 
  -2   0   6      237.16      178.54     16.02 o 
   0   0   6    22893.73    21773.34    522.26 o 
   2   0   6       21.76      105.96      4.54 o 
   4   0   6      986.74      780.97     29.60 o 
   6   0   6       27.74       64.10     21.54 o 
   8   0   6     4706.24     5651.81    181.76 o 
  10   0   6        5.43       19.08     11.29 o 
  12   0   6       34.27       40.36     14.86 o 
  14   0   6       29.80       74.81     35.04 o 
  16   0   6        7.69      -17.40     18.07 o 
  18   0   6       15.20       28.48     22.27 o 
  20   0   6      338.83      299.34     42.30 o 
  22   0   6        0.58       -1.42     18.80 o 
 -31   1   6        2.04        6.03     16.87 o 
 -29   1   6        0.12        5.79     17.42 o 
 -27   1   6       38.09       45.23     16.65 o 
 -25   1   6        0.09        8.76      8.03 o 
 -23   1   6      529.08      597.76     25.64 o 
 -21   1   6     2875.67     2803.18     66.74 o 
 -19   1   6      108.11      124.64     10.75 o 
 -17   1   6      160.65      142.53      9.89 o 
 -15   1   6      768.86      717.27     20.78 o 
 -13   1   6     3470.61     3601.60     55.99 o 
 -11   1   6    11170.14    11547.49    142.37 o 
  -9   1   6      829.56      986.64     20.72 o 
  -7   1   6       69.30       62.24      4.19 o 
  -5   1   6     2194.17     2197.23     29.46 o 
  -3   1   6    15861.87    15978.69    243.19 o 
  -1   1   6     3901.25     3677.79     49.19 o 
   1   1   6     5439.41     5526.77     74.43 o 
   3   1   6       17.67       32.34      3.58 o 
   5   1   6     1660.48     1589.53     23.84 o 
   7   1   6      147.02      148.87      8.71 o 
   9   1   6     1942.08     1877.00     63.40 o 
  11   1   6      517.25      528.72     26.83 o 
  13   1   6      251.57      287.82     23.44 o 
  15   1   6      448.55      489.53     30.69 o 
  17   1   6      160.31      166.92     21.79 o 
  19   1   6       73.38      102.57     18.94 o 
  21   1   6        8.17      -17.04     17.04 o 
  23   1   6       11.54       -1.33     13.51 o 
 -30   2   6        2.62       12.04     22.27 o 
 -28   2   6        7.23       19.78     36.73 o 
 -26   2   6       11.69        3.10      9.70 o 
 -24   2   6        2.51        3.43     10.65 o 
 -22   2   6      495.42      463.49     20.36 o 
 -20   2   6     1116.65      938.72     55.82 o 
 -18   2   6      547.09      550.21     18.56 o 
 -16   2   6      673.23      694.54     28.18 o 
 -14   2   6      127.49      135.82      7.55 o 
 -12   2   6     1429.03     1460.44     25.10 o 
 -10   2   6      622.85      611.87     25.03 o 
  -8   2   6      232.14      366.77     17.13 o 
  -6   2   6     1694.23     1528.91     70.70 o 
  -4   2   6     4707.10     4210.50     50.74 o 
  -2   2   6     4867.41     5329.57     74.92 o 
   0   2   6    12410.58    13220.02    205.17 o 
   2   2   6       11.42       36.82      5.80 o 
   4   2   6      109.02      168.09      9.50 o 
   6   2   6       14.04        8.39      4.33 o 
   8   2   6      410.00      348.80     14.16 o 
  10   2   6      527.88      504.77     17.01 o 
  12   2   6     2016.15     2026.01     56.69 o 
  14   2   6      377.03      421.81     27.60 o 
  16   2   6       59.82       91.49     18.08 o 
  18   2   6        0.18       -5.46     11.62 o 
  20   2   6        0.59        5.84     12.14 o 
  22   2   6        0.01      -18.78     20.10 o 
 -27   3   6       11.10      -26.15     26.15 o 
 -25   3   6       29.94       33.68     21.46 o 
 -23   3   6      128.89      113.34     20.18 o 
 -21   3   6       12.87       15.76     14.12 o 
 -19   3   6     1099.02     1008.51     47.97 o 
 -17   3   6        8.96        6.10      6.65 o 
 -15   3   6      252.12      207.30     15.65 o 
 -13   3   6      562.51      609.82     34.00 o 
 -11   3   6      222.36      283.19     23.69 o 
  -9   3   6      215.09      230.12     17.31 o 
  -7   3   6        6.41        0.19      4.82 o 
  -5   3   6        4.10       -1.80      2.68 o 
  -3   3   6      557.74      480.43     20.76 o 
  -1   3   6      155.73      107.49      7.91 o 
   1   3   6      501.49      572.60     22.63 o 
   3   3   6      458.75      432.43     18.23 o 
   5   3   6        0.00       -6.81      6.81 o 
   7   3   6        1.02        0.24      4.95 o 
   9   3   6      187.19      201.45     14.55 o 
  11   3   6       12.87        7.32      7.07 o 
  13   3   6       25.66       44.63     18.52 o 
  15   3   6      239.50      165.24     21.76 o 
  17   3   6      176.89      198.35     27.18 o 
  19   3   6       20.93        7.83     13.66 o 
 -24   4   6       72.55       45.48     23.11 o 
 -22   4   6      223.75      202.07     27.12 o 
 -20   4   6      114.10      133.33     25.35 o 
 -18   4   6      597.49      542.34     41.83 o 
 -16   4   6       47.02       54.54     16.18 o 
 -14   4   6       12.10        7.89     11.28 o 
 -12   4   6      153.66      154.21     20.80 o 
 -10   4   6      252.10      323.01     30.39 o 
  -8   4   6       30.74       48.29     21.06 o 
  -6   4   6      396.21      416.01     29.44 o 
  -4   4   6      155.09      126.81     16.34 o 
  -2   4   6      221.35      235.46     22.80 o 
   0   4   6      332.24      275.15     24.09 o 
   2   4   6       17.47       14.30      7.62 o 
   4   4   6      147.87      154.31     14.72 o 
   6   4   6      112.36      116.62     14.01 o 
   8   4   6      129.18      115.30     15.90 o 
  10   4   6        7.48       17.81     10.20 o 
  12   4   6       11.94       56.85     30.26 o 
  14   4   6      125.07      146.20     25.75 o 
  16   4   6      109.50      124.53     24.20 o 
 -19   5   6        4.06        4.56     14.84 o 
 -17   5   6       78.27       57.60     21.53 o 
 -15   5   6        2.32       -3.11     12.52 o 
 -13   5   6       16.65       23.60     16.57 o 
 -11   5   6        1.01       -4.93     14.47 o 
  -9   5   6        8.13       22.45     15.46 o 
  -7   5   6      127.38      115.22     21.95 o 
  -5   5   6      127.72      140.85     29.11 o 
  -3   5   6      627.61      573.49     41.17 o 
  -1   5   6       18.96       23.95     13.83 o 
   1   5   6      150.20       95.88     19.57 o 
   3   5   6      156.42      193.44     25.23 o 
   5   5   6      132.78      128.67     19.47 o 
   7   5   6        5.82       -6.47     10.98 o 
   9   5   6        1.55       17.12     21.52 o 
  11   5   6        3.99      -34.87     34.87 o 
  -4   6   6        2.05       -0.44     28.75 o 
  -2   6   6       28.16       26.13     40.99 o 
 -31   1   7       68.44       41.53     25.26 o 
 -29   1   7       13.76       20.42     15.05 o 
 -27   1   7       90.95       80.18     14.20 o 
 -25   1   7       42.00       63.71     11.73 o 
 -23   1   7     1100.61     1074.89     35.27 o 
 -21   1   7      287.33      276.17     16.17 o 
 -19   1   7     1028.19     1111.92     30.19 o 
 -17   1   7       30.07       63.67     10.49 o 
 -15   1   7        4.14       10.84      5.51 o 
 -13   1   7     1225.90     1037.45     20.75 o 
 -11   1   7        0.52        9.66      5.46 o 
  -9   1   7      697.25      768.78     20.64 o 
  -7   1   7     4977.81     4642.98     50.07 o 
  -5   1   7    18962.44    18742.77    169.40 o 
  -3   1   7     1853.31     1740.03     23.30 o 
  -1   1   7     3380.48     3706.67     52.51 o 
   1   1   7      168.84      172.54      7.55 o 
   3   1   7     1188.76     1039.34     21.57 o 
   5   1   7     1389.72     1239.07     21.14 o 
   7   1   7      468.50      529.15     16.23 o 
   9   1   7       15.71       29.77      5.46 o 
  11   1   7       14.62       27.48     17.81 o 
  13   1   7     1082.62     1013.99     44.83 o 
  15   1   7      667.07      684.72     40.36 o 
  17   1   7      141.38      156.48     21.82 o 
  19   1   7        0.05       10.31     11.88 o 
  21   1   7        7.49       -1.88     11.23 o 
 -30   2   7       16.84       -9.76     24.92 o 
 -28   2   7      258.76      233.49     41.95 o 
 -26   2   7       10.44       42.35     12.69 o 
 -24   2   7       86.44       82.91     11.35 o 
 -22   2   7      207.88      215.97     14.28 o 
 -20   2   7      308.10      300.20     18.29 o 
 -18   2   7       31.51       68.52     15.76 o 
 -16   2   7      155.39      117.81      7.71 o 
 -14   2   7      773.09      779.53     24.64 o 
 -12   2   7     3135.59     3026.40     66.23 o 
 -10   2   7      327.26      345.68     19.39 o 
  -8   2   7      466.02      570.93     28.32 o 
  -6   2   7     2511.67     2390.41     54.65 o 
  -4   2   7      855.36      997.95     19.94 o 
  -2   2   7       10.50       10.16      3.71 o 
   0   2   7      591.37      603.24     19.05 o 
   2   2   7     4984.81     5133.31     83.79 o 
   4   2   7     2547.39     2569.61     52.85 o 
   6   2   7      991.83      848.17     24.35 o 
   8   2   7       12.78        3.99      6.60 o 
  10   2   7     3301.68     3226.45     80.62 o 
  12   2   7       95.89       72.78     11.45 o 
  14   2   7      506.67      418.98     28.75 o 
  16   2   7       52.70       59.89     15.92 o 
  18   2   7      284.49      316.11     33.16 o 
  20   2   7        0.46       27.17     27.36 o 
 -27   3   7        4.48       87.59     25.52 o 
 -25   3   7       11.56       12.62     13.38 o 
 -23   3   7       19.38       52.50     20.98 o 
 -21   3   7      634.23      618.97     37.00 o 
 -19   3   7       75.88      225.92     85.37 o 
 -17   3   7      388.03      305.23     25.46 o 
 -15   3   7     1016.54      966.19     44.66 o 
 -13   3   7     1052.40     1032.22     43.00 o 
 -11   3   7     3351.68     3185.78     93.86 o 
  -9   3   7      222.52      259.95     19.87 o 
  -7   3   7       68.73       84.55     13.28 o 
  -5   3   7      706.47      590.67     31.76 o 
  -3   3   7      121.32       96.55      6.57 o 
  -1   3   7      434.00      352.80     16.29 o 
   1   3   7      130.30      154.38     13.62 o 
   3   3   7      481.10      520.07     20.31 o 
   5   3   7     1362.07     1294.55     60.30 o 
   7   3   7      960.68      880.02     29.99 o 
   9   3   7       21.72       27.08     11.20 o 
  11   3   7      125.71      116.89     16.21 o 
  13   3   7       13.06       18.64     15.67 o 
  15   3   7      144.81      169.18     23.44 o 
  17   3   7       29.64       26.02     15.31 o 
  19   3   7      314.51      300.57     35.73 o 
 -24   4   7        2.36       20.64     21.24 o 
 -22   4   7        2.37        1.83     12.83 o 
 -20   4   7       37.07       43.97     17.38 o 
 -18   4   7      293.32      341.99     29.26 o 
 -16   4   7       18.41       67.93     15.99 o 
 -14   4   7      212.91      225.07     25.54 o 
 -12   4   7        1.14        5.60     10.84 o 
 -10   4   7     2920.78     2882.32    152.33 o 
  -8   4   7        9.25        8.81     12.25 o 
  -6   4   7       57.96       73.72     15.27 o 
  -4   4   7       46.48       54.47     11.93 o 
  -2   4   7       25.99       75.84     24.70 o 
   0   4   7       14.70       33.62      9.95 o 
   2   4   7      313.06      318.68     19.22 o 
   4   4   7       96.64      126.09     13.69 o 
   6   4   7       44.41       29.38      9.99 o 
   8   4   7       48.25       38.64     14.74 o 
  10   4   7       20.06       27.65     16.37 o 
  12   4   7       86.76       96.41     19.24 o 
  14   4   7       31.10       24.61     17.74 o 
 -19   5   7       11.94       11.08     16.94 o 
 -17   5   7      112.70      124.01     24.39 o 
 -15   5   7        8.07      -16.68     17.63 o 
 -13   5   7       27.10       71.29     18.64 o 
 -11   5   7      250.69      240.87     27.97 o 
  -9   5   7      243.01      258.99     30.82 o 
  -7   5   7        1.12        9.64     12.89 o 
  -5   5   7      137.97      164.52     22.40 o 
  -3   5   7        9.57       30.65     22.34 o 
  -1   5   7      277.34      245.15     26.77 o 
   1   5   7      240.55      190.07     33.92 o 
   3   5   7       11.94       20.08     14.42 o 
   5   5   7        7.35       -8.01     12.77 o 
   7   5   7        0.03        5.58     10.73 o 
   9   5   7      136.57      199.40     66.25 o 
 -32   0   8      188.91      195.70     43.75 o 
 -30   0   8       67.71      132.36     46.68 o 
 -28   0   8        3.79       12.03     14.92 o 
 -26   0   8      242.25      213.67     24.54 o 
 -24   0   8      307.68      311.94     27.30 o 
 -22   0   8     3660.42     3809.12    126.12 o 
 -20   0   8     6773.29     7048.30    194.35 o 
 -18   0   8     6091.40     6327.01    162.79 o 
 -16   0   8     9233.66    10943.97    247.76 o 
 -14   0   8     3828.70     3932.25     91.94 o 
 -12   0   8     1121.33     1071.06     31.01 o 
 -10   0   8      308.98      317.81     12.88 o 
  -8   0   8    34500.71    33145.76    611.65 o 
  -6   0   8    26388.24    22907.00   4159.02 o 
  -4   0   8     5430.61     5769.58    237.55 o 
  -2   0   8     1794.92     1709.63     40.61 o 
   0   0   8      422.58      423.03     12.14 o 
   2   0   8     4313.42     4390.25    146.97 o 
   4   0   8     5718.97     5873.77    169.17 o 
   6   0   8     3985.85     4199.23    135.67 o 
   8   0   8       85.56       71.54     22.68 o 
  10   0   8       81.26       85.46     41.05 o 
  12   0   8     1085.90     1161.52     70.20 o 
  14   0   8     1287.77     1355.63     80.61 o 
  16   0   8       17.61       53.36     37.39 o 
  18   0   8        0.05       20.00     22.84 o 
  20   0   8       18.19       33.22     26.46 o 
  22   0   8        7.07       17.93     22.61 o 
 -31   1   8       95.97       72.62     26.66 o 
 -29   1   8      120.73      165.16     24.31 o 
 -27   1   8        0.03        1.41      7.62 o 
 -25   1   8      111.61      117.70     13.18 o 
 -23   1   8     1458.80     1479.65     43.53 o 
 -21   1   8      137.42      130.90     18.88 o 
 -19   1   8        9.69       -4.33      7.38 o 
 -17   1   8      253.98      278.08     21.03 o 
 -15   1   8     5789.77     6152.55     96.34 o 
 -13   1   8     2035.26     1888.21     31.06 o 
 -11   1   8     2361.95     2648.27     34.77 o 
  -9   1   8      739.91      652.96     17.27 o 
  -7   1   8     2058.10     2222.22     24.03 o 
  -5   1   8     3106.61     2872.03     34.43 o 
  -3   1   8    18225.46    19174.15    216.74 o 
  -1   1   8     2395.42     2797.48     61.12 o 
   1   1   8      429.57      544.08     21.93 o 
   3   1   8      996.87     1057.93     26.86 o 
   5   1   8      166.78      166.91      5.78 o 
   7   1   8       30.71       40.49      5.62 o 
   9   1   8      973.06     1014.58     40.08 o 
  11   1   8        1.62        7.10     12.07 o 
  13   1   8       17.14       24.52     14.22 o 
  15   1   8       78.31       69.51     16.54 o 
  17   1   8      140.31      148.65     24.00 o 
  19   1   8        3.15       20.79     15.90 o 
  21   1   8       24.62       21.76     16.27 o 
 -30   2   8      124.68      188.37     43.71 o 
 -28   2   8      268.49      285.12     36.19 o 
 -26   2   8       35.36       27.25     11.86 o 
 -24   2   8       10.02       29.21      9.76 o 
 -22   2   8       11.56        9.94      7.68 o 
 -20   2   8      531.82      523.12     19.25 o 
 -18   2   8        0.43       -2.55      5.26 o 
 -16   2   8        0.13       -3.64      3.68 o 
 -14   2   8      143.52      115.45     13.35 o 
 -12   2   8      118.57      115.35     13.48 o 
 -10   2   8      519.81      440.77     18.99 o 
  -8   2   8       22.79       26.76      7.79 o 
  -6   2   8       81.77       72.01      4.61 o 
  -4   2   8     1997.40     1758.14     42.67 o 
  -2   2   8      187.98      158.59      7.93 o 
   0   2   8      613.18      655.83     22.16 o 
   2   2   8        0.06        1.14      4.74 o 
   4   2   8       21.35       41.20      7.00 o 
   6   2   8      137.84      126.66      9.84 o 
   8   2   8     4270.44     4153.05    110.88 o 
  10   2   8       28.95       28.51      9.34 o 
  12   2   8       18.15       50.26     12.70 o 
  14   2   8      114.32      135.16     20.88 o 
  16   2   8        8.22       16.95     13.30 o 
  18   2   8       36.99       47.83     16.76 o 
  20   2   8       72.45      128.66     53.00 o 
 -27   3   8      330.42      276.25     35.67 o 
 -25   3   8       83.78       86.27     19.37 o 
 -23   3   8      228.56      216.36     24.10 o 
 -21   3   8      136.22      132.40     21.50 o 
 -19   3   8      318.87      332.86     27.01 o 
 -17   3   8      297.29      322.22     26.83 o 
 -15   3   8      362.24      352.51     25.26 o 
 -13   3   8      265.37      290.84     23.83 o 
 -11   3   8       43.29       45.50     12.28 o 
  -9   3   8       94.23       94.19     15.37 o 
  -7   3   8      764.97      798.31     32.60 o 
  -5   3   8      674.13      606.54     21.12 o 
  -3   3   8      741.40      684.68     18.97 o 
  -1   3   8      171.95      251.76     18.64 o 
   1   3   8      193.80      213.84     12.51 o 
   3   3   8      311.01      335.79     17.57 o 
   5   3   8      222.96      173.74     13.96 o 
   7   3   8        0.88       -6.67      6.67 o 
   9   3   8      189.23      195.15     14.59 o 
  11   3   8      103.04       99.14     14.46 o 
  13   3   8       45.94       43.30     15.54 o 
  15   3   8       23.59       45.82     17.03 o 
  17   3   8       51.47       57.59     17.76 o 
 -24   4   8        8.04       35.09     24.95 o 
 -22   4   8       42.45       69.34     24.82 o 
 -20   4   8      102.53      112.89     22.72 o 
 -18   4   8      215.37      200.10     26.81 o 
 -16   4   8       73.40      118.63     22.42 o 
 -14   4   8       65.93       45.74     16.31 o 
 -12   4   8      129.32      145.82     20.26 o 
 -10   4   8     2088.23     2100.06     80.94 o 
  -8   4   8        4.09        9.53     15.68 o 
  -6   4   8      558.93      528.36     31.60 o 
  -4   4   8      408.47      424.91     27.39 o 
  -2   4   8       12.04       -3.46      7.81 o 
   0   4   8      174.13      180.39     13.21 o 
   2   4   8        8.08       20.51      8.22 o 
   4   4   8       20.23       16.51      8.89 o 
   6   4   8      266.94      243.81     18.95 o 
   8   4   8       11.33       29.60     11.03 o 
  10   4   8      187.36      188.81     23.99 o 
  12   4   8        0.39        9.85     13.50 o 
  14   4   8       49.90       48.91     19.53 o 
 -19   5   8       33.75       39.05     19.78 o 
 -17   5   8      112.91      138.96     27.71 o 
 -15   5   8      521.91      497.21     41.06 o 
 -13   5   8       28.33       49.61     19.44 o 
 -11   5   8       68.03       82.73     20.69 o 
  -9   5   8        1.48      -10.99     13.01 o 
  -7   5   8        2.36      -11.34     13.17 o 
  -5   5   8       44.18       29.61     16.12 o 
  -3   5   8      154.08      215.48     43.95 o 
  -1   5   8        2.59       -0.53     10.62 o 
   1   5   8       49.48       69.30     19.64 o 
   3   5   8       90.70       63.85     19.99 o 
   5   5   8       18.58       11.68     18.59 o 
   7   5   8       49.72       34.18     15.68 o 
   9   5   8        6.50       -9.84     27.44 o 
 -31   1   9      153.32      184.38     68.32 o 
 -29   1   9       20.28       14.43     10.74 o 
 -27   1   9        0.67        1.15      7.16 o 
 -25   1   9       56.24       73.66     11.83 o 
 -23   1   9      162.03      180.06     14.90 o 
 -21   1   9      681.82      688.55     25.77 o 
 -19   1   9      467.49      489.05     19.59 o 
 -17   1   9      630.17      609.15     19.19 o 
 -15   1   9      581.13      475.62     13.52 o 
 -13   1   9     1174.50     1294.09     22.93 o 
 -11   1   9     1227.98     1321.54     22.42 o 
  -9   1   9     1717.44     2000.38     46.35 o 
  -7   1   9      971.07      898.55     16.96 o 
  -5   1   9     4514.34     5171.31     87.97 o 
  -3   1   9       56.77       71.73      7.82 o 
  -1   1   9       14.08       42.08      5.64 o 
   1   1   9      388.78      456.38     11.33 o 
   3   1   9      263.62      282.14      9.99 o 
   5   1   9       67.51       72.83     10.87 o 
   7   1   9      133.17      114.01     10.63 o 
   9   1   9     1864.91     1879.43     63.85 o 
  11   1   9       52.75       73.43     15.01 o 
  13   1   9      406.80      378.01     28.44 o 
  15   1   9      568.98      518.79     37.03 o 
  17   1   9       12.41       30.58     14.23 o 
  19   1   9      270.48      321.44     33.67 o 
 -30   2   9       35.60       65.57     32.85 o 
 -28   2   9      518.72      408.04     32.95 o 
 -26   2   9      573.56      479.21     28.84 o 
 -24   2   9      461.00      403.89     28.84 o 
 -22   2   9        0.07       -1.04      5.46 o 
 -20   2   9      115.05       97.84     12.71 o 
 -18   2   9      525.01      471.96     21.73 o 
 -16   2   9     1063.79      903.38     32.75 o 
 -14   2   9     1580.92     1419.19     49.53 o 
 -12   2   9      161.56      153.42     13.36 o 
 -10   2   9     1264.26     1399.73     41.16 o 
  -8   2   9     2203.17     2031.00     53.27 o 
  -6   2   9      426.25      380.10     29.15 o 
  -4   2   9     8249.55     8155.15    114.99 o 
  -2   2   9     5758.10     6029.52    112.76 o 
   0   2   9      195.49      191.36      9.63 o 
   2   2   9       61.62       65.59      7.18 o 
   4   2   9      179.77      157.82      9.37 o 
   6   2   9      410.23      427.32     15.52 o 
   8   2   9       81.69       96.52     11.92 o 
  10   2   9       57.12       40.07     12.54 o 
  12   2   9        1.45       10.56     10.09 o 
  14   2   9       25.43       53.14     17.96 o 
  16   2   9        0.22       15.37     12.30 o 
  18   2   9       18.90       20.21     16.17 o 
 -29   3   9       26.23       14.37     26.59 o 
 -27   3   9       85.07      102.01     21.20 o 
 -25   3   9      737.78      635.82     43.14 o 
 -23   3   9      298.07      279.71     26.92 o 
 -21   3   9       68.20      114.83     19.53 o 
 -19   3   9      396.38      409.32     31.07 o 
 -17   3   9       25.58        9.19      9.73 o 
 -15   3   9      297.10      289.23     23.41 o 
 -13   3   9       13.03       17.53     16.15 o 
 -11   3   9     1582.77     1513.88     56.29 o 
  -9   3   9      375.85      396.96     24.43 o 
  -7   3   9     1668.37     1631.58     54.43 o 
  -5   3   9      776.56      655.70     24.47 o 
  -3   3   9      690.03      777.84     23.42 o 
  -1   3   9       36.13       24.71      7.10 o 
   1   3   9      227.81      257.08     14.64 o 
   3   3   9      114.19      126.64     15.42 o 
   5   3   9      174.40      210.28     14.92 o 
   7   3   9      392.15      414.22     19.02 o 
   9   3   9       91.70      118.66     14.96 o 
  11   3   9      141.53      140.79     21.18 o 
  13   3   9        2.67       -2.40     10.59 o 
  15   3   9       39.09       39.82     15.93 o 
  17   3   9        0.95        2.60     13.97 o 
 -24   4   9        2.38       26.31     20.90 o 
 -22   4   9      396.27      385.42     36.59 o 
 -20   4   9       11.45       -0.17     10.89 o 
 -18   4   9       28.00       20.87     13.60 o 
 -16   4   9       94.91       89.41     19.70 o 
 -14   4   9       68.97       98.89     19.24 o 
 -12   4   9      239.96      211.65     24.68 o 
 -10   4   9     1257.98     1266.67     59.51 o 
  -8   4   9        7.09        9.85     11.41 o 
  -6   4   9      282.50      269.90     28.99 o 
  -4   4   9      434.92      444.88     29.67 o 
  -2   4   9       59.28       68.76     18.54 o 
   0   4   9        0.94       -1.60      8.08 o 
   2   4   9       71.10       87.93     11.78 o 
   4   4   9      604.87      551.24     30.09 o 
   6   4   9        0.40       -2.47      8.49 o 
   8   4   9        0.14        2.30      9.04 o 
  10   4   9      204.99      224.90     26.04 o 
  12   4   9       11.97        8.28     14.32 o 
 -19   5   9        0.06       36.67     29.41 o 
 -17   5   9       14.11       -5.21     14.11 o 
 -15   5   9       19.77       67.98     37.99 o 
 -13   5   9      191.46      208.70     30.18 o 
 -11   5   9        0.09      -14.70     14.70 o 
  -9   5   9       15.21       -7.79     21.05 o 
  -7   5   9        8.64        2.09     11.40 o 
  -5   5   9       13.45        9.91     14.16 o 
  -3   5   9        2.78       91.26     66.34 o 
  -1   5   9      297.27      265.70     29.69 o 
   1   5   9        7.77       27.13     15.25 o 
   3   5   9      104.93      112.92     22.25 o 
   5   5   9       21.19        4.65     13.60 o 
   7   5   9       85.35       68.59     35.72 o 
 -32   0  10      166.47      241.59     46.97 o 
 -30   0  10       35.01       34.50     17.71 o 
 -28   0  10      446.40      431.12     36.02 o 
 -26   0  10      110.39      166.06     20.48 o 
 -24   0  10     3083.56     3467.79    139.68 o 
 -22   0  10      646.85      598.23     37.57 o 
 -20   0  10     2149.69     2192.41     76.48 o 
 -18   0  10      524.48      546.72     25.92 o 
 -16   0  10      734.89      666.95     55.68 o 
 -14   0  10      939.72      960.30     31.17 o 
 -12   0  10    17369.70    19662.09    358.01 o 
 -10   0  10       40.74      121.79      8.14 o 
  -8   0  10     2453.45     2343.78     46.24 o 
  -6   0  10     1423.82     1660.08     33.99 o 
  -4   0  10        8.38       59.40     17.79 o 
  -2   0  10     2211.55     1997.87    184.34 o 
   0   0  10     4270.12     5054.91     97.76 o 
   2   0  10      576.54      547.49     33.36 o 
   4   0  10       36.70       32.80     10.92 o 
   6   0  10     2074.54     1835.82     87.73 o 
   8   0  10     2770.89     2856.86    120.04 o 
  10   0  10        2.05      -13.45     22.19 o 
  12   0  10      215.79      185.18     27.53 o 
  14   0  10       57.49       61.77     21.48 o 
  16   0  10        1.22      -16.84     26.89 o 
  18   0  10       26.93       32.56     27.03 o 
  20   0  10       17.69       20.52     25.37 o 
 -31   1  10       45.96       41.87     44.73 o 
 -29   1  10       55.16       81.19     15.87 o 
 -27   1  10        7.71        9.10      8.35 o 
 -25   1  10        7.73       26.68      9.94 o 
 -23   1  10       83.31       94.15     11.46 o 
 -21   1  10      992.35     1022.66     33.77 o 
 -19   1  10       19.29       26.59     11.97 o 
 -17   1  10      420.08      480.42     15.51 o 
 -15   1  10       62.74       66.10      5.92 o 
 -13   1  10       31.22       22.67      5.34 o 
 -11   1  10     4134.10     4179.33     53.30 o 
  -9   1  10     2076.08     1901.51     25.77 o 
  -7   1  10      369.25      382.09      8.02 o 
  -5   1  10     5037.27     5294.06    102.30 o 
  -3   1  10     2814.56     2954.36     50.20 o 
  -1   1  10     9632.68     9647.76    186.05 o 
   1   1  10     1880.91     1940.75     32.91 o 
   3   1  10      468.72      343.89     13.86 o 
   5   1  10     1229.09     1181.23     36.69 o 
   7   1  10      228.57      211.66     16.89 o 
   9   1  10     4847.94     4905.93    144.01 o 
  11   1  10        5.53        2.32      9.27 o 
  13   1  10       25.66       28.39     17.44 o 
  15   1  10        0.02       -6.22     14.15 o 
  17   1  10      192.67      217.15     34.52 o 
  19   1  10       28.73       54.05     20.65 o 
 -30   2  10      122.90      172.74     31.67 o 
 -28   2  10       29.92       49.63     17.70 o 
 -26   2  10        7.42        7.94     11.40 o 
 -24   2  10        0.74        8.41     14.27 o 
 -22   2  10       10.26       17.59     13.66 o 
 -20   2  10       10.53        3.02      8.19 o 
 -18   2  10      970.48      935.92     33.00 o 
 -16   2  10     4152.60     4477.13    124.27 o 
 -14   2  10     1568.68     1436.47     47.36 o 
 -12   2  10      623.90      699.05     28.55 o 
 -10   2  10      193.42      166.96     13.76 o 
  -8   2  10      164.68      189.35     12.91 o 
  -6   2  10      437.61      275.07     20.37 o 
  -4   2  10     3338.13     3600.78     58.26 o 
  -2   2  10      573.98      771.80     19.15 o 
   0   2  10      810.11     1000.99     30.76 o 
   2   2  10       28.00       33.78      6.44 o 
   4   2  10      114.52       99.09      9.52 o 
   6   2  10       63.60       44.51      9.86 o 
   8   2  10     1230.03     1282.42     49.69 o 
  10   2  10       19.02       29.50     12.87 o 
  12   2  10      189.45      206.17     25.09 o 
  14   2  10       82.55       82.51     19.90 o 
  16   2  10      145.51      166.89     25.51 o 
  18   2  10        9.67        7.29     13.26 o 
 -29   3  10       55.09       22.51     20.41 o 
 -27   3  10       10.71       14.29     14.25 o 
 -25   3  10       55.17       94.93     23.27 o 
 -23   3  10     1048.20     1016.50     57.57 o 
 -21   3  10      154.94      119.54     19.39 o 
 -19   3  10       72.40       76.03     17.89 o 
 -17   3  10      303.73      316.81     26.98 o 
 -15   3  10      311.45      312.76     24.55 o 
 -13   3  10      852.73      767.64     39.48 o 
 -11   3  10      717.42      668.08     32.24 o 
  -9   3  10      758.31      803.92     35.20 o 
  -7   3  10      674.94      585.61     29.71 o 
  -5   3  10       48.02       73.96     11.46 o 
  -3   3  10     3192.75     3003.96     78.91 o 
  -1   3  10       86.30      134.92     12.09 o 
   1   3  10        0.00        7.06      6.31 o 
   3   3  10        7.54        8.88      7.24 o 
   5   3  10       77.72       74.52     10.88 o 
   7   3  10      127.91       96.47     15.05 o 
   9   3  10       29.45       15.28     10.54 o 
  11   3  10      435.46      370.05     29.57 o 
  13   3  10       73.11      100.33     20.05 o 
  15   3  10       11.10       39.10     17.62 o 
 -24   4  10       13.45        7.73     14.26 o 
 -22   4  10      109.17       85.09     25.98 o 
 -20   4  10      378.83      364.37     34.60 o 
 -18   4  10      115.91      104.96     21.08 o 
 -16   4  10      148.45      164.13     22.09 o 
 -14   4  10        0.58       10.24     11.05 o 
 -12   4  10       12.08        7.44     11.90 o 
 -10   4  10        8.59       14.00     11.60 o 
  -8   4  10       10.19       -6.64     11.21 o 
  -6   4  10      189.34      190.54     20.78 o 
  -4   4  10      142.65      145.46     17.38 o 
  -2   4  10        0.20        2.78     10.40 o 
   0   4  10      882.44      808.05     37.35 o 
   2   4  10       21.80       11.26      8.77 o 
   4   4  10       36.22       62.54     19.36 o 
   6   4  10        2.92        5.48      7.72 o 
   8   4  10       48.23       43.71     16.07 o 
  10   4  10        0.26        0.71     14.72 o 
  12   4  10       25.57        8.18     15.42 o 
 -19   5  10       67.08       54.35     20.14 o 
 -17   5  10      108.20      148.65     26.10 o 
 -15   5  10        5.07       13.58     15.44 o 
 -13   5  10        0.67       24.19     15.78 o 
 -11   5  10       14.26       10.76     19.76 o 
  -9   5  10        4.25      -13.53     13.69 o 
  -7   5  10      147.63      157.28     27.34 o 
  -5   5  10       17.19      -14.27     14.27 o 
  -3   5  10       15.44       10.81     12.50 o 
  -1   5  10       37.07       41.38     17.72 o 
   1   5  10      190.94      145.73     25.06 o 
   3   5  10        1.04       -5.05     14.06 o 
   5   5  10       13.33       -0.57     13.59 o 
 -33   1  11        3.06      -24.48     24.48 o 
 -31   1  11      235.68      221.38     28.05 o 
 -29   1  11      122.75      121.05     15.85 o 
 -27   1  11        6.70       16.59      9.21 o 
 -25   1  11       53.84       61.57     11.40 o 
 -23   1  11     3027.25     3177.17     76.31 o 
 -21   1  11      722.64      700.98     34.44 o 
 -19   1  11      621.99      671.57     21.11 o 
 -17   1  11       46.31       46.98      6.41 o 
 -15   1  11      349.89      401.96     12.45 o 
 -13   1  11     1057.29     1000.64     18.79 o 
 -11   1  11     1414.50     1308.14     21.62 o 
  -9   1  11     5661.71     6158.97     96.75 o 
  -7   1  11      196.82      160.63      6.48 o 
  -5   1  11       57.12       88.78      5.76 o 
  -3   1  11     4116.92     4323.22     87.34 o 
  -1   1  11     2239.38     2269.28     43.73 o 
   1   1  11      561.33      617.82     21.40 o 
   3   1  11       98.79       97.44      6.05 o 
   5   1  11       44.29       32.84      6.39 o 
   7   1  11      135.44      125.60     21.27 o 
   9   1  11      702.50      666.72     36.94 o 
  11   1  11      373.86      373.11     28.89 o 
  13   1  11       10.55        8.08     13.86 o 
  15   1  11        0.23       -2.68      9.71 o 
  17   1  11        2.75       38.26     34.04 o 
 -30   2  11       65.61       29.35     16.32 o 
 -28   2  11       97.07       62.29     17.38 o 
 -26   2  11       97.92      139.30     24.43 o 
 -24   2  11      156.04      135.88     19.83 o 
 -22   2  11       70.83      118.45     18.51 o 
 -20   2  11     1111.19     1034.51     45.88 o 
 -18   2  11      134.21      147.98     19.75 o 
 -16   2  11      392.18      387.91     26.78 o 
 -14   2  11      594.99      630.32     28.85 o 
 -12   2  11     1502.35     1626.47     51.61 o 
 -10   2  11     1818.86     1846.19     52.32 o 
  -8   2  11      272.09      289.73     19.63 o 
  -6   2  11      101.30      103.54     11.03 o 
  -4   2  11        7.32        7.35      4.56 o 
  -2   2  11      551.15      546.76     22.04 o 
   0   2  11       40.26       46.05      6.74 o 
   2   2  11       87.83       99.15      9.16 o 
   4   2  11      532.31      483.53     29.54 o 
   6   2  11       70.21       95.13     13.22 o 
   8   2  11      127.46      125.38     20.07 o 
  10   2  11        1.58        0.92     10.02 o 
  12   2  11       13.48       19.77     13.16 o 
  14   2  11       44.11       41.29     17.96 o 
  16   2  11       43.48       57.58     18.98 o 
 -29   3  11       47.66       48.44     29.32 o 
 -27   3  11       65.67       84.39     19.43 o 
 -25   3  11       10.05       22.28     15.60 o 
 -23   3  11        1.79        0.66     11.23 o 
 -21   3  11       85.99      113.59     20.13 o 
 -19   3  11      626.22      600.93     40.94 o 
 -17   3  11        5.00       16.11     10.90 o 
 -15   3  11     1939.04     1883.44     69.14 o 
 -13   3  11       27.59       46.79     13.58 o 
 -11   3  11     5359.96     5248.28    149.89 o 
  -9   3  11     1589.42     1421.44     51.85 o 
  -7   3  11      223.74      236.21     20.13 o 
  -5   3  11      136.36      135.00     15.94 o 
  -3   3  11      454.25      371.34     15.01 o 
  -1   3  11     2580.12     2450.89     58.61 o 
   1   3  11      415.65      384.18     18.67 o 
   3   3  11       90.33      110.89     11.85 o 
   5   3  11       61.03       81.14      9.71 o 
   7   3  11      628.12      579.04     30.99 o 
   9   3  11       94.02      101.28     18.18 o 
  11   3  11       70.92       86.99     27.69 o 
  13   3  11        0.80        8.35     14.33 o 
  15   3  11        1.17       -7.26     14.72 o 
 -26   4  11      128.27      129.56     25.00 o 
 -24   4  11      211.88      206.83     35.27 o 
 -22   4  11       69.46       83.33     27.92 o 
 -20   4  11       20.35       30.25     19.68 o 
 -18   4  11       11.56       -0.65      9.90 o 
 -16   4  11       19.18       60.41     18.10 o 
 -14   4  11        0.01       16.25     13.04 o 
 -12   4  11      180.59      195.71     22.79 o 
 -10   4  11      162.37      165.80     20.78 o 
  -8   4  11        6.67       11.09     11.17 o 
  -6   4  11        0.02        2.02      9.18 o 
  -4   4  11        1.75       31.36     29.83 o 
  -2   4  11       30.80       51.05     16.49 o 
   0   4  11        0.80       31.64     13.83 o 
   2   4  11      385.49      418.44     29.48 o 
   4   4  11      449.47      465.75     26.62 o 
   6   4  11      202.49      222.01     21.72 o 
   8   4  11       48.45       79.33     19.44 o 
  10   4  11        3.20       -3.09     14.32 o 
 -19   5  11        0.50        1.00     13.36 o 
 -17   5  11       49.43       57.72     21.06 o 
 -15   5  11        8.79       42.56     20.71 o 
 -13   5  11        1.17        8.56     14.61 o 
 -11   5  11        5.59      -14.91     14.91 o 
  -9   5  11       42.59       32.51     16.52 o 
  -7   5  11       21.38       57.86     20.17 o 
  -5   5  11       72.83       85.80     22.95 o 
  -3   5  11       14.23       16.89     16.27 o 
  -1   5  11        3.42      -12.08     13.74 o 
   1   5  11        7.07       35.02     18.61 o 
   3   5  11        0.04       10.83     17.20 o 
   5   5  11       11.21       -4.12     14.63 o 
 -32   0  12        0.07       58.25     51.43 o 
 -30   0  12      108.22      165.43     36.29 o 
 -28   0  12        0.15       -0.97     13.47 o 
 -26   0  12      149.81      195.68     23.21 o 
 -24   0  12     2978.10     3000.08    106.64 o 
 -22   0  12     1560.83     1580.35     61.43 o 
 -20   0  12      948.13      879.78     41.07 o 
 -18   0  12      342.61      368.17     24.05 o 
 -16   0  12      252.61      241.96     17.09 o 
 -14   0  12      152.70      166.88     12.97 o 
 -12   0  12     1764.18     1724.67     42.38 o 
 -10   0  12       50.90       37.78      6.63 o 
  -8   0  12     3363.43     3502.10     74.20 o 
  -6   0  12     9768.97    10178.43    200.64 o 
  -4   0  12    14191.54    14798.00    283.56 o 
  -2   0  12     4284.53     4574.07     99.14 o 
   0   0  12        6.56        6.56      4.62 o 
   2   0  12     2433.14     2348.91     86.12 o 
   4   0  12     1850.24     1860.38     79.67 o 
   6   0  12        1.04       -5.67     20.99 o 
   8   0  12     2274.14     2281.55    157.09 o 
  10   0  12       15.58       44.33     19.19 o 
  12   0  12     1357.78     1316.25     83.39 o 
  14   0  12      417.04      432.59     47.79 o 
  16   0  12      188.20      149.91     37.43 o 
  18   0  12       36.68       84.46     39.63 o 
 -33   1  12       19.41       20.50     21.54 o 
 -31   1  12       55.17       69.29     19.87 o 
 -29   1  12      418.49      483.68     33.78 o 
 -27   1  12       40.71       60.42     11.48 o 
 -25   1  12      113.67      106.58     12.99 o 
 -23   1  12      126.21      149.69     18.70 o 
 -21   1  12     6129.56     6035.80    116.80 o 
 -19   1  12      584.88      601.89     20.18 o 
 -17   1  12        8.97       18.49      6.66 o 
 -15   1  12      170.10      165.85     10.16 o 
 -13   1  12       56.07       37.84      4.30 o 
 -11   1  12     4328.65     3980.20     55.67 o 
  -9   1  12      247.72      257.50      7.43 o 
  -7   1  12     1088.56     1059.98     37.73 o 
  -5   1  12        1.26       -0.46      2.69 o 
  -3   1  12     1954.57     2063.38     37.91 o 
  -1   1  12      232.25      158.72     15.03 o 
   1   1  12       38.98       53.15      5.33 o 
   3   1  12        1.33       17.63      9.67 o 
   5   1  12      222.28      273.14     27.85 o 
   7   1  12      107.23       86.57     14.01 o 
   9   1  12      324.31      358.82     25.27 o 
  11   1  12       65.71       96.62     17.34 o 
  13   1  12      258.74      303.34     32.60 o 
  15   1  12       10.11       12.99     15.26 o 
  17   1  12       59.26       91.17     23.96 o 
 -32   2  12       11.99       32.32     28.00 o 
 -30   2  12       10.39       13.16     15.11 o 
 -28   2  12      221.54      197.67     25.39 o 
 -26   2  12      268.72      280.63     28.31 o 
 -24   2  12      189.52      176.81     22.66 o 
 -22   2  12       74.39      111.71     19.94 o 
 -20   2  12      135.95      143.96     19.26 o 
 -18   2  12       27.56       81.39     17.20 o 
 -16   2  12      190.99      223.03     20.37 o 
 -14   2  12      421.10      373.80     22.61 o 
 -12   2  12     1241.98     1202.17     41.33 o 
 -10   2  12       78.01       79.80     10.62 o 
  -8   2  12       43.33       21.57      7.89 o 
  -6   2  12       58.74       89.23      6.26 o 
  -4   2  12     1095.20     1044.16     24.68 o 
  -2   2  12       50.46       44.28      7.84 o 
   0   2  12       92.58      105.32      9.20 o 
   2   2  12       53.23       37.84     12.82 o 
   4   2  12       22.81       38.75      6.96 o 
   6   2  12     1089.41     1077.04     37.71 o 
   8   2  12      237.98      320.28     28.21 o 
  10   2  12        7.37       43.03     37.48 o 
  12   2  12        7.74       19.59     14.53 o 
  14   2  12       16.06      -10.37     13.93 o 
  16   2  12       18.10        3.21     14.21 o 
 -29   3  12       22.15        9.61     13.12 o 
 -27   3  12       45.71       52.85     19.28 o 
 -25   3  12        1.20       14.79     18.79 o 
 -23   3  12      208.09      177.02     23.48 o 
 -21   3  12       34.99       75.07     18.08 o 
 -19   3  12        0.92       18.48     13.21 o 
 -17   3  12       10.12       16.69     11.73 o 
 -15   3  12       96.07       67.91     15.87 o 
 -13   3  12        2.61        8.35     10.85 o 
 -11   3  12     2614.85     2432.23     83.09 o 
  -9   3  12       10.91        8.75      9.58 o 
  -7   3  12      106.06      145.85     26.60 o 
  -5   3  12      109.50       90.00      9.10 o 
  -3   3  12      142.52      115.62     10.24 o 
  -1   3  12       13.47       19.31      7.94 o 
   1   3  12        9.01        1.58      5.96 o 
   3   3  12       39.87       39.10      9.28 o 
   5   3  12        2.59       -1.26      7.55 o 
   7   3  12      161.21      150.89     35.43 o 
   9   3  12      311.29      351.60     51.62 o 
  11   3  12       44.24       18.46     16.27 o 
  13   3  12       17.86       33.22     23.49 o 
 -26   4  12        0.85       12.18     15.91 o 
 -24   4  12        1.67       18.02     16.89 o 
 -22   4  12       65.96       71.45     19.52 o 
 -20   4  12       26.47       33.84     18.14 o 
 -18   4  12       21.70       23.19     16.36 o 
 -16   4  12      370.87      385.85     32.83 o 
 -14   4  12      155.09      108.42     19.77 o 
 -12   4  12      286.99      263.37     25.73 o 
 -10   4  12      298.97      284.05     26.12 o 
  -8   4  12       58.04       71.26     14.84 o 
  -6   4  12      137.05      135.91     19.77 o 
  -4   4  12        0.02       18.68     11.44 o 
  -2   4  12        1.81      -10.65     10.65 o 
   0   4  12      284.15      316.40     28.92 o 
   2   4  12       31.46       47.69     12.85 o 
   4   4  12       75.84      102.94     19.76 o 
   6   4  12        0.14       11.72     12.90 o 
   8   4  12        8.26       18.42     16.03 o 
  10   4  12       98.89       96.33     23.86 o 
 -19   5  12        2.24       67.79     21.99 o 
 -17   5  12        0.26        8.81     16.40 o 
 -15   5  12       16.79       40.74     20.40 o 
 -13   5  12       43.77       92.51     25.99 o 
 -11   5  12      114.94      105.26     25.65 o 
  -9   5  12      136.41      182.95     26.21 o 
  -7   5  12        7.23       13.55     20.29 o 
  -5   5  12       89.12       67.20     20.64 o 
  -3   5  12       65.02       21.12     14.60 o 
  -1   5  12        1.98       15.79     17.98 o 
   1   5  12        0.70       18.98     21.65 o 
   3   5  12       45.26       29.27     22.50 o 
 -33   1  13        2.09        0.08     19.78 o 
 -31   1  13      275.38      259.78     30.30 o 
 -29   1  13        1.99       -9.67     11.22 o 
 -27   1  13       13.86       18.19      9.23 o 
 -25   1  13       59.63       69.17     17.12 o 
 -23   1  13     1192.45     1200.45     39.92 o 
 -21   1  13      211.61      212.64     17.11 o 
 -19   1  13      464.72      449.40     18.87 o 
 -17   1  13     1409.72     1422.24     40.53 o 
 -15   1  13     1118.66     1006.80     21.38 o 
 -13   1  13     2553.93     2620.82     63.33 o 
 -11   1  13      179.75      152.69      7.16 o 
  -9   1  13      462.91      383.45     10.23 o 
  -7   1  13      261.61      225.12     12.08 o 
  -5   1  13      578.19      604.25     18.51 o 
  -3   1  13     1569.03     1610.95     32.52 o 
  -1   1  13      320.00      281.01     13.33 o 
   1   1  13      741.10      642.64     17.44 o 
   3   1  13      551.44      482.12     30.49 o 
   5   1  13       71.80       52.70     16.59 o 
   7   1  13     1060.57     1061.57     58.65 o 
   9   1  13       42.60       30.15     14.39 o 
  11   1  13        0.55        4.33     11.67 o 
  13   1  13        0.06       14.97     13.26 o 
  15   1  13       32.36       49.54     25.47 o 
 -32   2  13        2.01       11.87     18.03 o 
 -30   2  13       85.95      127.67     21.54 o 
 -28   2  13      107.22      126.76     20.67 o 
 -26   2  13      366.09      316.52     27.75 o 
 -24   2  13      518.89      483.93     31.55 o 
 -22   2  13       82.56      125.32     18.49 o 
 -20   2  13      737.38      712.02     36.44 o 
 -18   2  13     1173.79     1200.84     49.46 o 
 -16   2  13     4830.75     4832.04    133.12 o 
 -14   2  13     2174.70     2109.51     87.15 o 
 -12   2  13      791.60      736.16     33.11 o 
 -10   2  13      239.29      252.30     17.52 o 
  -8   2  13     3000.30     2952.67     55.65 o 
  -6   2  13     1482.46     1358.05     28.21 o 
  -4   2  13     2254.42     2304.70     46.73 o 
  -2   2  13        1.02       -5.52      5.52 o 
   0   2  13      455.40      470.40     17.57 o 
   2   2  13     1716.05     1617.70     62.97 o 
   4   2  13     1536.45     1386.81     49.74 o 
   6   2  13      461.15      401.93     35.13 o 
   8   2  13       12.07        7.01     11.13 o 
  10   2  13        7.45       29.18     14.80 o 
  12   2  13        1.58       -6.32     12.90 o 
  14   2  13       20.78       15.73     15.02 o 
 -29   3  13       47.79       29.87     19.86 o 
 -27   3  13       45.98       56.24     19.67 o 
 -25   3  13      157.46      169.19     27.37 o 
 -23   3  13      647.30      569.88     42.86 o 
 -21   3  13      579.52      610.27     41.10 o 
 -19   3  13      163.26      182.24     23.66 o 
 -17   3  13        0.17       12.54     13.51 o 
 -15   3  13       16.08       22.83     12.95 o 
 -13   3  13      771.41      812.40     43.31 o 
 -11   3  13     1335.28     1401.48     53.46 o 
  -9   3  13       83.73       95.33     16.34 o 
  -7   3  13       71.44       91.29     16.05 o 
  -5   3  13     2345.03     2049.23     58.80 o 
  -3   3  13      214.53      166.74     17.19 o 
  -1   3  13       77.28       88.68     11.81 o 
   1   3  13       85.19       70.12     10.07 o 
   3   3  13       26.34        9.26      7.21 o 
   5   3  13       25.90       14.82     10.16 o 
   7   3  13      296.50      290.89     29.07 o 
   9   3  13      132.36      134.75     22.74 o 
  11   3  13        0.57        5.69     12.07 o 
 -26   4  13       29.36       68.42     36.46 o 
 -24   4  13        2.05       -0.92     12.08 o 
 -22   4  13      151.92      112.84     26.33 o 
 -20   4  13      187.80      210.72     28.66 o 
 -18   4  13      341.20      365.74     34.52 o 
 -16   4  13        3.32       14.41     14.03 o 
 -14   4  13      210.18      163.16     23.86 o 
 -12   4  13        3.13       -8.78     11.22 o 
 -10   4  13       26.02       27.03     13.71 o 
  -8   4  13       31.34       32.28     14.72 o 
  -6   4  13      321.19      301.71     26.17 o 
  -4   4  13       22.59       34.58     14.50 o 
  -2   4  13      123.43      117.94     19.98 o 
   0   4  13       73.89       66.19     19.87 o 
   2   4  13       12.95       16.52     12.73 o 
   4   4  13       15.71       17.16     16.96 o 
   6   4  13       51.43       43.10     19.74 o 
   8   4  13       54.84       68.74     32.47 o 
 -19   5  13        1.45       11.85     16.70 o 
 -17   5  13        1.82       25.64     20.56 o 
 -15   5  13        0.00       58.13     34.93 o 
 -13   5  13        0.12        2.44     11.04 o 
 -11   5  13      119.50      138.72     35.20 o 
  -9   5  13       92.07      107.68     24.54 o 
  -7   5  13       48.56       21.87     16.17 o 
  -5   5  13       57.51       59.02     19.91 o 
  -3   5  13        4.35       23.74     18.05 o 
  -1   5  13        3.51       26.26     16.36 o 
   1   5  13       10.89       12.32     17.51 o 
 -32   0  14        3.42        2.90     12.51 o 
 -30   0  14       23.99       -0.58     11.83 o 
 -28   0  14       88.19       77.38     25.81 o 
 -26   0  14      745.01      820.58     45.17 o 
 -24   0  14     2548.98     2653.33    119.62 o 
 -22   0  14      287.39      306.29     24.93 o 
 -20   0  14      322.83      278.59     22.32 o 
 -18   0  14     2055.42     2056.60     65.80 o 
 -16   0  14     4388.86     3935.94     99.78 o 
 -14   0  14     8256.65     8982.38    196.76 o 
 -12   0  14     1090.25     1345.54     43.41 o 
 -10   0  14      160.52      244.14     13.58 o 
  -8   0  14     2253.46     2336.65     60.04 o 
  -6   0  14     1006.90      818.91     28.79 o 
  -4   0  14     1017.79     1202.87     44.01 o 
  -2   0  14      960.24     1082.84     36.42 o 
   0   0  14        8.72       27.46      6.72 o 
   2   0  14      739.13      623.46     94.67 o 
   4   0  14      586.41      592.64     39.63 o 
   6   0  14     2079.94     2127.70    109.97 o 
   8   0  14     3055.29     3274.37    189.72 o 
  10   0  14        0.04       12.46     19.35 o 
  12   0  14       62.29      136.77     33.73 o 
  14   0  14        3.56        3.39     14.12 o 
 -33   1  14      125.75      125.62     23.51 o 
 -31   1  14      356.76      406.76     35.35 o 
 -29   1  14       24.59       84.54     34.34 o 
 -27   1  14        0.13       35.72     20.88 o 
 -25   1  14      160.05      144.03     15.53 o 
 -23   1  14      314.94      305.16     18.56 o 
 -21   1  14      213.30      230.85     16.28 o 
 -19   1  14       31.01       36.87      8.77 o 
 -17   1  14      131.41      181.92     10.61 o 
 -15   1  14     1339.33     1153.93     24.57 o 
 -13   1  14      105.08      172.17      9.06 o 
 -11   1  14       14.16       33.20      6.60 o 
  -9   1  14      779.77      727.15     16.93 o 
  -7   1  14      195.76      246.54      9.82 o 
  -5   1  14       16.61       34.72      8.74 o 
  -3   1  14       11.29        7.08      4.77 o 
  -1   1  14     1346.15     1442.16     33.62 o 
   1   1  14       76.34       80.79      7.55 o 
   3   1  14       69.36       83.04     17.90 o 
   5   1  14     1016.16     1014.72     42.87 o 
   7   1  14        0.22       19.59     25.18 o 
   9   1  14      325.64      366.55     32.00 o 
  11   1  14       33.40       18.09     18.08 o 
  13   1  14        8.13       12.81     14.15 o 
  15   1  14        3.97       47.39     27.09 o 
 -32   2  14        0.07        7.35     13.71 o 
 -30   2  14      306.57      288.56     32.24 o 
 -28   2  14       67.07       90.07     20.95 o 
 -26   2  14        9.70        0.45      9.62 o 
 -24   2  14      393.04      347.70     27.58 o 
 -22   2  14     1427.08     1304.72     56.13 o 
 -20   2  14      233.91      170.33     20.98 o 
 -18   2  14      210.79      248.17     22.53 o 
 -16   2  14     1214.30     1162.77     48.27 o 
 -14   2  14      406.76      421.12     24.81 o 
 -12   2  14        0.18        5.82      7.86 o 
 -10   2  14     1420.69     1364.66     48.04 o 
  -8   2  14      366.97      324.37     10.86 o 
  -6   2  14      438.24      441.48     14.25 o 
  -4   2  14      102.59      125.29      9.13 o 
  -2   2  14      232.18      278.42     14.56 o 
   0   2  14      541.98      595.35     20.98 o 
   2   2  14      185.41      212.56     13.03 o 
   4   2  14        2.30        7.39      7.32 o 
   6   2  14       26.97       26.72     12.85 o 
   8   2  14       14.38       34.11     23.63 o 
  10   2  14       26.40       11.51     12.91 o 
  12   2  14       31.92       32.32     17.19 o 
  14   2  14       15.10       23.77     27.50 o 
 -29   3  14      125.85       69.51     25.69 o 
 -27   3  14      126.45      107.75     24.40 o 
 -25   3  14      309.85      304.56     29.67 o 
 -23   3  14      155.45      175.37     24.20 o 
 -21   3  14      136.58      144.84     20.87 o 
 -19   3  14       15.13       23.69     14.24 o 
 -17   3  14       62.34       59.58     17.33 o 
 -15   3  14       51.11       58.15     13.98 o 
 -13   3  14       62.65       91.42     15.64 o 
 -11   3  14       48.01       36.22     12.29 o 
  -9   3  14      104.42      137.93     29.55 o 
  -7   3  14      251.95      235.70     19.88 o 
  -5   3  14      847.09      833.41     41.21 o 
  -3   3  14      105.71      162.40     14.60 o 
  -1   3  14        2.15       -5.14      7.63 o 
   1   3  14      105.98      124.45     12.74 o 
   3   3  14      108.97      136.10     14.46 o 
   5   3  14       71.97       93.32     15.08 o 
   7   3  14      149.02      173.24     24.64 o 
   9   3  14      140.38      170.39     23.94 o 
  11   3  14        0.41        3.27     13.71 o 
 -26   4  14      284.59      236.81     35.52 o 
 -24   4  14        0.02      -11.48     15.97 o 
 -22   4  14        0.33       13.70     14.65 o 
 -20   4  14       44.07       55.41     18.03 o 
 -18   4  14      228.99      195.33     23.65 o 
 -16   4  14      258.57      303.22     32.04 o 
 -14   4  14       74.95       69.96     17.40 o 
 -12   4  14        3.61      -14.31     14.31 o 
 -10   4  14        0.29       30.40     17.89 o 
  -8   4  14       20.75       30.40     13.59 o 
  -6   4  14      168.40      170.38     21.33 o 
  -4   4  14      309.12      264.50     26.75 o 
  -2   4  14      263.54      241.04     25.77 o 
   0   4  14       93.09       89.13     19.83 o 
   2   4  14        3.02        2.59     19.72 o 
   4   4  14        4.71       54.07     26.58 o 
   6   4  14        5.29       -4.84     16.66 o 
 -17   5  14       77.21       67.30     27.71 o 
 -15   5  14       70.85       75.72     21.16 o 
 -13   5  14       35.72       35.98     19.63 o 
 -11   5  14      155.34      211.07     36.37 o 
  -9   5  14       10.07       29.09     18.89 o 
  -7   5  14       23.41       72.66     22.31 o 
  -5   5  14        7.64       -0.62     17.07 o 
  -3   5  14       45.52       68.04     26.07 o 
  -1   5  14       99.39      118.19     29.78 o 
 -33   1  15        5.11        3.17     19.00 o 
 -31   1  15      108.80      121.56     23.30 o 
 -29   1  15       18.09       32.43     16.73 o 
 -27   1  15       26.73       31.80     14.23 o 
 -25   1  15      588.28      633.20     32.09 o 
 -23   1  15       53.15       67.59     12.89 o 
 -21   1  15     1057.48      877.98     31.73 o 
 -19   1  15       63.81       57.58     12.12 o 
 -17   1  15       49.35       60.65      6.13 o 
 -15   1  15      122.87      101.57      6.88 o 
 -13   1  15     4496.49     4649.75     95.53 o 
 -11   1  15     1257.17     1119.75     30.87 o 
  -9   1  15       31.46       45.55      5.45 o 
  -7   1  15      166.13      166.36     11.20 o 
  -5   1  15       69.39       79.86      7.63 o 
  -3   1  15      716.58      725.21     20.60 o 
  -1   1  15      641.57      640.19     18.18 o 
   1   1  15      350.54      362.93     17.16 o 
   3   1  15        8.25      -10.39     10.39 o 
   5   1  15        9.88       -0.69      8.44 o 
   7   1  15     1406.22     1368.67     59.13 o 
   9   1  15        1.10       11.70     12.33 o 
  11   1  15       83.54       95.10     26.18 o 
  13   1  15        5.06       -8.72     12.75 o 
 -32   2  15       88.23      106.26     24.27 o 
 -30   2  15       23.53       69.37     19.08 o 
 -28   2  15      116.20      107.75     19.32 o 
 -26   2  15      626.88      656.10     40.27 o 
 -24   2  15       24.82       30.16     15.49 o 
 -22   2  15       61.77       40.79     18.00 o 
 -20   2  15        5.83        4.02     11.74 o 
 -18   2  15        7.36       19.47     10.62 o 
 -16   2  15       67.76       84.01     15.62 o 
 -14   2  15       37.66       61.16     13.65 o 
 -12   2  15       36.04       56.70     13.05 o 
 -10   2  15     2332.87     2540.93     76.54 o 
  -8   2  15       97.81      105.08      9.09 o 
  -6   2  15      170.78      217.53     12.24 o 
  -4   2  15       56.52       65.61      7.66 o 
  -2   2  15     1260.15     1183.72     32.30 o 
   0   2  15       19.08       27.71      6.87 o 
   2   2  15      128.99      124.85     13.97 o 
   4   2  15      329.46      315.37     27.70 o 
   6   2  15       68.25       99.56     19.37 o 
   8   2  15       13.02       39.00     15.23 o 
  10   2  15       56.70       82.74     20.08 o 
  12   2  15        1.95        8.27     14.47 o 
 -29   3  15      101.87      114.14     22.45 o 
 -27   3  15       54.21       47.52     21.01 o 
 -25   3  15      180.45      182.80     25.08 o 
 -23   3  15       77.54       89.58     26.92 o 
 -21   3  15      115.35      161.31     24.55 o 
 -19   3  15       74.83       93.92     22.48 o 
 -17   3  15      360.25      416.60     32.30 o 
 -15   3  15       80.61       84.99     14.58 o 
 -13   3  15        8.70        8.54     14.30 o 
 -11   3  15     1136.23     1179.50     51.81 o 
  -9   3  15      624.75      572.94     39.23 o 
  -7   3  15      287.94      223.33     21.53 o 
  -5   3  15      448.08      502.42     29.75 o 
  -3   3  15      143.74       91.90     11.68 o 
  -1   3  15      944.71      881.48     34.34 o 
   1   3  15       58.72       66.52     10.75 o 
   3   3  15       70.79       68.06     11.59 o 
   5   3  15        0.89       30.49     14.60 o 
   7   3  15        2.71       -8.19     12.84 o 
   9   3  15       49.99       59.38     20.46 o 
 -24   4  15      338.24      322.87     34.11 o 
 -22   4  15        7.10       31.61     27.70 o 
 -20   4  15        4.78      -12.50     17.91 o 
 -18   4  15      478.50      467.35     36.10 o 
 -16   4  15       13.46       14.12     14.29 o 
 -14   4  15       58.05       55.90     17.80 o 
 -12   4  15        3.01        3.82     17.99 o 
 -10   4  15       86.19       96.98     19.00 o 
  -8   4  15        0.40       -2.21     10.83 o 
  -6   4  15        8.40        8.76     12.53 o 
  -4   4  15     1148.54     1019.12     57.21 o 
  -2   4  15       59.54       61.17     17.34 o 
   0   4  15        1.61       34.21     20.97 o 
   2   4  15        5.44        9.69     14.88 o 
   4   4  15       47.39       14.91     16.33 o 
   6   4  15       13.55       23.56     25.93 o 
 -17   5  15       19.37       12.94     16.67 o 
 -15   5  15       68.27       75.37     23.26 o 
 -13   5  15       62.38       61.55     21.19 o 
 -11   5  15       95.08      120.41     27.81 o 
  -9   5  15        6.49        0.13     15.34 o 
  -7   5  15       61.08       26.68     17.83 o 
  -5   5  15      127.68      148.73     27.34 o 
  -3   5  15       17.82       25.97     17.51 o 
 -34   0  16       32.88       61.98     39.79 o 
 -32   0  16       81.10      107.86     32.83 o 
 -30   0  16        1.78       -3.58     11.56 o 
 -28   0  16        1.38        4.31     11.88 o 
 -26   0  16       74.10      129.92     20.69 o 
 -24   0  16      627.92      681.72     41.63 o 
 -22   0  16     2449.78     2676.14     92.86 o 
 -20   0  16     2027.88     2241.07     77.61 o 
 -18   0  16      224.52      192.26     25.18 o 
 -16   0  16      114.04      101.63     12.48 o 
 -14   0  16       10.93       10.08      7.57 o 
 -12   0  16      372.00      451.43     23.02 o 
 -10   0  16        5.02       10.80      7.03 o 
  -8   0  16      880.07      916.12     34.41 o 
  -6   0  16        7.22       36.88      9.39 o 
  -4   0  16     5392.40     5490.25    186.77 o 
  -2   0  16     1324.97     1183.81     52.25 o 
   0   0  16      670.05      791.23     48.14 o 
   2   0  16      155.68      172.04     24.80 o 
   4   0  16       16.53       10.22     15.92 o 
   6   0  16      564.69      583.44     52.07 o 
   8   0  16     1162.34     1247.83     87.55 o 
  10   0  16       33.76        5.95     18.25 o 
  12   0  16       51.95       62.78     31.65 o 
 -33   1  16       38.63       50.33     18.17 o 
 -31   1  16      118.83      120.56     23.29 o 
 -29   1  16       64.73      190.55     54.49 o 
 -27   1  16      228.24      256.31     22.33 o 
 -25   1  16      413.61      435.62     26.48 o 
 -23   1  16       34.14       27.65      9.17 o 
 -21   1  16     3094.65     2669.23     75.02 o 
 -19   1  16     1547.43     1452.09     55.33 o 
 -17   1  16      756.13      717.34     20.29 o 
 -15   1  16        2.89       -1.74      5.19 o 
 -13   1  16      180.91      171.01     11.46 o 
 -11   1  16     2441.51     2427.16     67.98 o 
  -9   1  16      617.60      656.14     19.12 o 
  -7   1  16        1.05       14.58      7.94 o 
  -5   1  16     1319.79     1311.10     31.88 o 
  -3   1  16       15.92       16.34      5.67 o 
  -1   1  16      593.20      606.03     19.67 o 
   1   1  16      760.16      676.44     28.46 o 
   3   1  16        1.64        6.35      8.97 o 
   5   1  16       36.81       64.74     15.01 o 
   7   1  16      543.56      492.32     36.81 o 
   9   1  16      230.00      248.65     27.04 o 
  11   1  16       10.43       15.62     12.85 o 
 -32   2  16        1.75       -0.28     11.63 o 
 -30   2  16        2.04       18.13     15.84 o 
 -28   2  16      208.62      214.69     25.20 o 
 -26   2  16        7.98        9.24     12.67 o 
 -24   2  16     1295.04     1296.25     62.67 o 
 -22   2  16       92.71       97.24     16.81 o 
 -20   2  16        8.94        7.00     10.29 o 
 -18   2  16       12.34       35.25     16.39 o 
 -16   2  16       20.96       27.83     10.91 o 
 -14   2  16     1207.43     1114.67     45.66 o 
 -12   2  16     2457.71     2460.49     81.05 o 
 -10   2  16        7.85       20.20      9.96 o 
  -8   2  16      198.29      143.89      8.83 o 
  -6   2  16        0.08        5.76      4.74 o 
  -4   2  16        1.17        2.17      4.54 o 
  -2   2  16      101.01       77.48      9.83 o 
   0   2  16      419.17      384.65     26.91 o 
   2   2  16      106.56      115.39     13.61 o 
   4   2  16        3.04        7.22     10.26 o 
   6   2  16       87.40      203.59     64.94 o 
   8   2  16      100.62      121.97     23.46 o 
  10   2  16        2.52       -1.28     12.81 o 
 -29   3  16       14.08       22.78     16.03 o 
 -27   3  16       63.90       77.04     20.98 o 
 -25   3  16      219.21      245.73     29.34 o 
 -23   3  16      196.00      167.91     23.73 o 
 -21   3  16      114.63      121.14     20.83 o 
 -19   3  16      106.00      120.21     20.76 o 
 -17   3  16       10.29       -5.32     12.70 o 
 -15   3  16        3.14        4.77     10.22 o 
 -13   3  16      694.66      700.34     38.75 o 
 -11   3  16       39.34       21.55     11.59 o 
  -9   3  16      128.71      137.59     18.17 o 
  -7   3  16       89.82       83.42     14.75 o 
  -5   3  16       18.37       46.71     14.25 o 
  -3   3  16       20.18       18.00      8.31 o 
  -1   3  16        1.82       32.07     17.88 o 
   1   3  16      171.66      147.27     17.08 o 
   3   3  16       28.87       25.58     13.65 o 
   5   3  16      501.16      539.08     40.74 o 
   7   3  16      102.80      111.20     24.64 o 
 -24   4  16        0.03        6.97     15.19 o 
 -22   4  16       75.19       64.31     21.80 o 
 -20   4  16       23.59       47.60     21.98 o 
 -18   4  16       17.16       46.77     17.24 o 
 -16   4  16      481.07      433.90     35.05 o 
 -14   4  16        0.03       21.18     13.84 o 
 -12   4  16       75.21       85.49     20.45 o 
 -10   4  16      189.90      201.01     24.49 o 
  -8   4  16       36.16       54.57     18.97 o 
  -6   4  16       37.18       37.96     15.57 o 
  -4   4  16       79.80       51.96     18.45 o 
  -2   4  16       88.74       83.66     18.61 o 
   0   4  16       15.77        5.72     31.37 o 
   2   4  16       22.04       12.70     21.93 o 
   4   4  16        5.45       24.95     21.47 o 
 -15   5  16        0.37       -3.36     13.90 o 
 -13   5  16       30.13       45.00     21.19 o 
 -11   5  16       13.35       22.84     17.33 o 
  -9   5  16       67.61       97.15     30.73 o 
  -7   5  16        0.41      -11.35     16.48 o 
  -5   5  16       14.62       51.20     24.74 o 
 -33   1  17        5.22        2.41     12.75 o 
 -31   1  17      695.15      702.23     43.88 o 
 -29   1  17      179.70      172.65     39.40 o 
 -27   1  17      313.20      316.08     26.71 o 
 -25   1  17      326.67      303.80     25.56 o 
 -23   1  17      184.32      193.12     15.28 o 
 -21   1  17       28.08       16.71      6.67 o 
 -19   1  17        6.55       22.16      8.99 o 
 -17   1  17      344.69      349.21     21.20 o 
 -15   1  17      125.38      116.73      8.29 o 
 -13   1  17      475.15      436.07     17.32 o 
 -11   1  17     1379.39     1382.34     31.66 o 
  -9   1  17      233.38      212.15     11.98 o 
  -7   1  17      185.56      175.99     11.55 o 
  -5   1  17        8.62       27.23     12.22 o 
  -3   1  17     1203.08     1138.29     34.87 o 
  -1   1  17      101.71       87.92     13.20 o 
   1   1  17      753.95      733.96     36.32 o 
   3   1  17      536.85      575.38     33.62 o 
   5   1  17       17.99        7.15     11.33 o 
   7   1  17       35.70       29.61     14.56 o 
   9   1  17       19.18       12.44     14.11 o 
  11   1  17        2.97        5.30     13.30 o 
 -32   2  17       25.21       -1.19     14.07 o 
 -30   2  17      159.15      163.70     27.39 o 
 -28   2  17        2.31       13.54     14.30 o 
 -26   2  17      157.68      198.29     23.07 o 
 -24   2  17      269.12      313.59     27.81 o 
 -22   2  17      979.10      966.72     50.27 o 
 -20   2  17        6.97       34.62     16.30 o 
 -18   2  17      466.95      490.00     31.36 o 
 -16   2  17      274.33      300.35     23.27 o 
 -14   2  17     2884.79     2781.98     86.78 o 
 -12   2  17       14.11       13.91     11.03 o 
 -10   2  17       11.48        3.07      8.65 o 
  -8   2  17       80.78       89.49      8.10 o 
  -6   2  17      337.48      325.90     14.59 o 
  -4   2  17       15.55        8.08      6.11 o 
  -2   2  17      272.59      249.74     15.11 o 
   0   2  17       17.96       23.63     14.30 o 
   2   2  17      155.25      184.01     20.13 o 
   4   2  17      314.63      331.66     30.00 o 
   6   2  17      160.63      155.24     21.85 o 
   8   2  17        1.08       10.69     14.94 o 
  10   2  17        8.53       14.87     17.91 o 
 -29   3  17        6.41       10.32     14.77 o 
 -27   3  17       19.84       42.05     18.27 o 
 -25   3  17       22.02       -5.26     12.83 o 
 -23   3  17      561.27      510.64     36.21 o 
 -21   3  17      151.07      180.79     59.49 o 
 -19   3  17      667.36      641.60     42.23 o 
 -17   3  17       13.13        9.89     12.48 o 
 -15   3  17        6.78       13.48     10.66 o 
 -13   3  17      138.98      151.49     20.50 o 
 -11   3  17        3.77        7.79     10.55 o 
  -9   3  17        1.31       -0.42      8.92 o 
  -7   3  17        1.91        8.58      9.90 o 
  -5   3  17      197.75      225.30     23.13 o 
  -3   3  17       50.21       46.52     12.96 o 
  -1   3  17        6.83       15.06     10.62 o 
   1   3  17        3.17        5.36      9.97 o 
   3   3  17        0.76       62.98     31.48 o 
   5   3  17        0.63      -19.19     19.19 o 
   7   3  17        0.18       -7.79     20.50 o 
 -24   4  17        1.63       -6.36     13.62 o 
 -22   4  17      205.35      225.15     39.29 o 
 -20   4  17        0.72      -15.42     15.42 o 
 -18   4  17       36.58       46.82     17.44 o 
 -16   4  17       27.37       36.37     21.25 o 
 -14   4  17      104.61      131.53     24.52 o 
 -12   4  17       45.37       74.69     18.29 o 
 -10   4  17       73.30      107.18     21.06 o 
  -8   4  17       38.26       52.69     18.79 o 
  -6   4  17      324.25      306.51     35.57 o 
  -4   4  17      312.73      305.04     31.71 o 
  -2   4  17        3.98       38.92     20.15 o 
   0   4  17       29.58       22.33     19.22 o 
   2   4  17        0.00        0.34     11.99 o 
 -13   5  17        0.00      -30.61     30.61 o 
 -11   5  17       38.14       51.28     20.94 o 
  -9   5  17       90.58       54.44     34.22 o 
 -34   0  18        0.33       98.17     45.59 o 
 -32   0  18      706.27      674.39     81.88 o 
 -30   0  18      103.29      153.51     32.74 o 
 -28   0  18      248.78      243.93     28.51 o 
 -26   0  18      531.45      502.30     35.32 o 
 -24   0  18      418.80      483.83     32.29 o 
 -22   0  18       37.60       34.49     13.10 o 
 -20   0  18        0.04       14.22     12.21 o 
 -18   0  18      364.59      401.44     23.59 o 
 -16   0  18     1050.24      936.93     38.59 o 
 -14   0  18     1663.24     1809.44    109.59 o 
 -12   0  18      403.81      398.49     23.71 o 
 -10   0  18     1206.29     1161.56     45.07 o 
  -8   0  18     1573.02     1663.68     58.62 o 
  -6   0  18     3567.44     3782.82     98.23 o 
  -4   0  18      920.28     1019.77     55.77 o 
  -2   0  18        4.61        8.93     12.05 o 
   0   0  18       28.49       17.58     16.67 o 
   2   0  18      228.92      253.35     34.40 o 
   4   0  18      458.90      458.91     49.93 o 
   6   0  18      776.44      793.64     72.96 o 
   8   0  18       81.20       80.33     30.45 o 
  10   0  18       29.07       73.80     76.85 o 
 -33   1  18        7.08       18.47     16.20 o 
 -31   1  18      159.23      221.21     28.16 o 
 -29   1  18      129.81      167.57     23.37 o 
 -27   1  18        6.00       12.90     11.81 o 
 -25   1  18      281.52      263.75     25.68 o 
 -23   1  18       26.02       35.00     23.25 o 
 -21   1  18      175.55      168.01     17.35 o 
 -19   1  18        0.56        9.36      9.55 o 
 -17   1  18      403.54      346.60     14.23 o 
 -15   1  18     1250.58     1258.86     31.65 o 
 -13   1  18     2207.01     2021.88     44.24 o 
 -11   1  18      262.42      235.38     11.36 o 
  -9   1  18     1128.17     1170.89     36.35 o 
  -7   1  18     1061.82      988.74     29.12 o 
  -5   1  18        1.60       -1.96      5.34 o 
  -3   1  18      144.22      166.54     11.57 o 
  -1   1  18      137.05      130.40     12.92 o 
   1   1  18      148.47      152.78     19.47 o 
   3   1  18        3.06      -11.35     11.35 o 
   5   1  18      165.43      155.48     22.25 o 
   7   1  18      156.78      180.24     25.35 o 
   9   1  18      139.25      154.32     23.16 o 
 -32   2  18       25.83       38.70     19.76 o 
 -30   2  18       73.09      125.84     22.78 o 
 -28   2  18       76.46      133.98     24.44 o 
 -26   2  18      320.08      272.39     28.31 o 
 -24   2  18     1226.77     1155.12     60.16 o 
 -22   2  18        0.19       22.36     14.41 o 
 -20   2  18      129.08      148.88     19.02 o 
 -18   2  18       17.75       17.00     17.20 o 
 -16   2  18      154.59      159.72     18.89 o 
 -14   2  18      623.94      567.79     33.35 o 
 -12   2  18      142.77      215.13     27.69 o 
 -10   2  18      356.35      369.13     25.58 o 
  -8   2  18       65.55       60.84      7.66 o 
  -6   2  18        0.22        9.13      7.46 o 
  -4   2  18      113.98      127.23     11.56 o 
  -2   2  18        9.48       10.02      6.87 o 
   0   2  18       77.61       71.39     14.09 o 
   2   2  18        6.08        6.39     11.74 o 
   4   2  18        0.47        3.71     11.79 o 
   6   2  18        6.08        3.97     12.11 o 
   8   2  18      169.67      177.07     26.19 o 
 -29   3  18       37.87        4.10     13.88 o 
 -27   3  18      125.28      187.86     28.53 o 
 -25   3  18        0.66       17.54     16.48 o 
 -23   3  18      111.28       62.19     19.65 o 
 -21   3  18      271.26      251.40     26.22 o 
 -19   3  18      434.85      450.34     38.01 o 
 -17   3  18       68.33       97.80     20.70 o 
 -15   3  18        0.05        4.22     11.39 o 
 -13   3  18      170.64      210.93     35.33 o 
 -11   3  18      586.23      581.98     41.61 o 
  -9   3  18      185.35      201.34     21.82 o 
  -7   3  18       12.68       11.29     10.02 o 
  -5   3  18       24.31       36.98     18.07 o 
  -3   3  18      129.18      144.42     20.28 o 
  -1   3  18       40.48       48.86     16.90 o 
   1   3  18        9.68       11.05     10.38 o 
   3   3  18       49.93       52.94     18.84 o 
   5   3  18       80.78       97.13     31.12 o 
 -24   4  18      144.01      120.75     23.45 o 
 -22   4  18       40.96       35.39     17.43 o 
 -20   4  18       10.33        8.31     12.89 o 
 -18   4  18       68.22       91.57     23.14 o 
 -16   4  18       90.04       82.54     20.12 o 
 -14   4  18      107.51      146.20     22.75 o 
 -12   4  18       47.41       92.80     20.83 o 
 -10   4  18       88.55       81.42     18.55 o 
  -8   4  18       75.35       86.98     19.52 o 
  -6   4  18      699.82      529.28     50.95 o 
  -4   4  18       12.19       16.35     14.69 o 
  -2   4  18       25.07       24.10     24.83 o 
   0   4  18       44.81       39.18     25.07 o 
 -33   1  19       14.43       14.19     16.16 o 
 -31   1  19      259.91      285.92     34.78 o 
 -29   1  19      156.40      185.03     25.97 o 
 -27   1  19      225.91      254.10     26.58 o 
 -25   1  19        8.53       10.97     12.49 o 
 -23   1  19      173.66      178.06     20.56 o 
 -21   1  19        2.45       13.45     10.05 o 
 -19   1  19      155.59      118.40     10.48 o 
 -17   1  19       23.84       25.26      8.02 o 
 -15   1  19      423.40      418.60     22.86 o 
 -13   1  19       30.89       38.71     11.26 o 
 -11   1  19     1718.02     1752.87     47.06 o 
  -9   1  19      169.14      172.98     12.67 o 
  -7   1  19       11.25       -2.19      6.01 o 
  -5   1  19      134.95      151.30     11.68 o 
  -3   1  19        7.64       -1.00      5.47 o 
  -1   1  19        1.23        1.83      8.73 o 
   1   1  19       47.50       28.32     12.22 o 
   3   1  19      125.94      131.44     21.62 o 
   5   1  19      308.70      284.66     29.79 o 
   7   1  19       69.09       66.78     28.88 o 
 -32   2  19       61.63       30.96     19.38 o 
 -30   2  19       24.51       18.47     15.32 o 
 -28   2  19       33.03       33.25     16.13 o 
 -26   2  19     1265.00     1209.55     65.68 o 
 -24   2  19      432.84      440.02     34.84 o 
 -22   2  19       11.02       34.82     14.62 o 
 -20   2  19       20.21       34.22     13.83 o 
 -18   2  19       36.37       35.42     13.58 o 
 -16   2  19      632.49      737.99     39.56 o 
 -14   2  19        2.44       21.45     15.01 o 
 -12   2  19      166.35      209.64     19.83 o 
 -10   2  19        1.66        2.32      8.43 o 
  -8   2  19        0.07       14.81      6.97 o 
  -6   2  19       18.45        9.22      5.78 o 
  -4   2  19      449.21      396.71     19.07 o 
  -2   2  19      177.14      160.48     15.54 o 
   0   2  19       17.17       25.73     23.63 o 
   2   2  19        5.36        4.43     11.75 o 
   4   2  19        0.89       16.10     15.21 o 
   6   2  19       73.23       80.30     22.96 o 
 -29   3  19       19.28       32.34     31.85 o 
 -27   3  19      192.20      188.68     29.22 o 
 -25   3  19      137.74      171.17     26.64 o 
 -23   3  19      271.03      252.13     30.45 o 
 -21   3  19       24.40       17.01     12.51 o 
 -19   3  19      474.59      529.80     38.42 o 
 -17   3  19      389.40      358.88     47.38 o 
 -15   3  19        0.40       -3.42     11.43 o 
 -13   3  19       52.50       75.00     19.50 o 
 -11   3  19      182.57      163.16     22.59 o 
  -9   3  19       27.43       14.29     12.88 o 
  -7   3  19       31.17       26.34     12.59 o 
  -5   3  19        0.03        7.57     15.64 o 
  -3   3  19       37.46       91.70     24.33 o 
  -1   3  19      259.67      256.52     38.27 o 
   1   3  19      135.62      115.29     33.07 o 
   3   3  19       10.81       -8.40     21.65 o 
 -24   4  19       40.01       48.65     40.99 o 
 -22   4  19       15.17       46.19     19.55 o 
 -20   4  19      116.55      115.36     24.40 o 
 -18   4  19       37.04       12.65     13.25 o 
 -16   4  19       85.65       84.06     23.08 o 
 -14   4  19      108.53      115.97     23.17 o 
 -12   4  19      126.78      153.92     22.08 o 
 -10   4  19        0.31      -10.07     13.07 o 
  -8   4  19       70.78       85.83     20.39 o 
  -6   4  19      131.67      128.95     22.40 o 
  -4   4  19        6.08      -13.76     18.92 o 
  -2   4  19      187.23      192.44     42.25 o 
 -34   0  20      136.04      172.50     58.70 o 
 -32   0  20       15.75       34.87     30.72 o 
 -30   0  20      210.01      255.91     35.67 o 
 -28   0  20      198.27      223.69     31.40 o 
 -26   0  20        0.97       -4.69     10.46 o 
 -24   0  20      578.52      915.11    244.99 o 
 -22   0  20     1141.78      999.61     55.53 o 
 -20   0  20      111.13      111.91     15.52 o 
 -18   0  20      128.81      124.06     30.63 o 
 -16   0  20      239.64      206.42     26.65 o 
 -14   0  20        7.18       -4.30      8.93 o 
 -12   0  20      890.56      918.88     41.59 o 
 -10   0  20      359.43      287.72     23.11 o 
  -8   0  20      697.26      615.08     44.62 o 
  -6   0  20      885.46      908.18     42.26 o 
  -4   0  20      735.80      646.92     35.56 o 
  -2   0  20      138.58      165.58     25.36 o 
   0   0  20      386.94      446.22     47.05 o 
   2   0  20       11.09       20.52     17.90 o 
   4   0  20       47.43       60.86     27.05 o 
   6   0  20       94.81      125.81     34.13 o 
 -33   1  20        0.09       -0.91     15.03 o 
 -31   1  20        8.68       -6.12     12.56 o 
 -29   1  20       67.27       83.05     20.89 o 
 -27   1  20      366.53      367.02     33.35 o 
 -25   1  20       65.25       88.25     17.51 o 
 -23   1  20        1.89        2.17      9.11 o 
 -21   1  20      601.37      580.27     31.68 o 
 -19   1  20      678.69      592.93     29.85 o 
 -17   1  20       17.71       25.85      9.49 o 
 -15   1  20      530.75      417.01     24.83 o 
 -13   1  20       31.87       35.61      7.12 o 
 -11   1  20      564.79      626.63     44.63 o 
  -9   1  20        1.71       12.21     11.61 o 
  -7   1  20      178.12      210.82     13.23 o 
  -5   1  20       25.76       58.22      9.72 o 
  -3   1  20      556.79      520.36     32.33 o 
  -1   1  20       11.85       11.47     10.11 o 
   1   1  20       14.79       15.67     13.52 o 
   3   1  20       46.72       58.55     16.88 o 
   5   1  20      360.13      341.00     32.57 o 
   7   1  20      118.33      133.81     36.80 o 
 -30   2  20       10.44       12.87     14.21 o 
 -28   2  20      222.11      197.19     28.40 o 
 -26   2  20       14.74       11.54     13.93 o 
 -24   2  20      336.91      357.73     33.21 o 
 -22   2  20        3.49        4.32     14.93 o 
 -20   2  20        5.10        4.23     12.85 o 
 -18   2  20       38.24       59.47     13.91 o 
 -16   2  20       81.22       77.77     16.36 o 
 -14   2  20      935.15      850.83     40.89 o 
 -12   2  20      312.55      295.35     23.58 o 
 -10   2  20       87.53      106.46     17.14 o 
  -8   2  20      322.59      325.03     20.81 o 
  -6   2  20        0.13       -6.68      6.68 o 
  -4   2  20      231.64      193.78     14.27 o 
  -2   2  20       41.54       47.46     12.18 o 
   0   2  20        0.03        6.36     11.34 o 
   2   2  20       38.65       31.05     15.67 o 
   4   2  20      247.36      267.76     31.91 o 
 -27   3  20        9.74       42.62     29.77 o 
 -25   3  20      121.33      106.94     25.22 o 
 -23   3  20      145.54      146.42     26.54 o 
 -21   3  20       54.75       89.21     20.51 o 
 -19   3  20       63.11       92.25     19.56 o 
 -17   3  20       83.32      132.44     21.47 o 
 -15   3  20       92.14      115.77     19.26 o 
 -13   3  20       58.68       60.59     29.08 o 
 -11   3  20       44.09       37.36     15.03 o 
  -9   3  20        0.19       -5.07     10.06 o 
  -7   3  20       44.16       31.57     18.70 o 
  -5   3  20       62.54       73.76     24.93 o 
  -3   3  20      129.74       73.71     30.42 o 
  -1   3  20       35.51       16.38     17.82 o 
   1   3  20        1.63       26.46     20.72 o 
 -22   4  20        0.64       -7.93     15.02 o 
 -20   4  20        1.87        7.23     13.35 o 
 -18   4  20       13.99       -1.54     18.45 o 
 -16   4  20      109.82      127.05     25.53 o 
 -14   4  20      184.32      215.35     33.02 o 
 -12   4  20        0.95       -3.75     12.19 o 
 -10   4  20      108.48      137.05     23.48 o 
  -8   4  20        0.02       13.09     13.77 o 
  -6   4  20      124.38      163.44     30.54 o 
  -4   4  20       37.75        3.74     20.48 o 
 -33   1  21        0.08       -0.60     18.28 o 
 -31   1  21      135.54      114.71     27.96 o 
 -29   1  21       87.81       94.52     21.61 o 
 -27   1  21      131.34      276.72     72.72 o 
 -25   1  21       20.96       32.48     13.04 o 
 -23   1  21      328.56      318.57     26.43 o 
 -21   1  21      209.06      204.75     22.34 o 
 -19   1  21       12.85       51.01     27.69 o 
 -17   1  21        0.04       -5.43     12.42 o 
 -15   1  21     1325.60     1139.87     37.69 o 
 -13   1  21        0.34       -5.90      5.90 o 
 -11   1  21      247.31      234.51     16.39 o 
  -9   1  21      137.64      155.06     14.77 o 
  -7   1  21      233.23      264.85     18.33 o 
  -5   1  21       31.75       32.03      7.92 o 
  -3   1  21      153.64      173.18     20.95 o 
  -1   1  21      145.28      146.35     22.40 o 
   1   1  21       46.47       61.40     17.28 o 
   3   1  21       19.71       21.43     14.99 o 
   5   1  21      109.39       99.87     23.59 o 
 -30   2  21        0.60       45.60     23.18 o 
 -28   2  21       83.93       73.18     19.25 o 
 -26   2  21      267.90      285.24     30.95 o 
 -24   2  21       17.24       66.86     17.82 o 
 -22   2  21      122.34      151.96     23.37 o 
 -20   2  21      137.79      153.04     21.98 o 
 -18   2  21       86.49       75.16     15.68 o 
 -16   2  21      123.01      124.42     22.53 o 
 -14   2  21      638.99      630.14     34.87 o 
 -12   2  21      656.60      644.61     50.71 o 
 -10   2  21      505.51      550.53     32.55 o 
  -8   2  21       15.03       14.65     10.03 o 
  -6   2  21      584.29      578.67     41.84 o 
  -4   2  21        6.38        5.32      8.81 o 
  -2   2  21       41.96       58.95     15.74 o 
   0   2  21       49.74       26.52     15.50 o 
   2   2  21       34.55       27.87     18.58 o 
 -27   3  21       40.36       31.48     18.38 o 
 -25   3  21      601.32      532.69     43.47 o 
 -23   3  21      166.33      152.72     24.60 o 
 -21   3  21      209.79      236.59     29.83 o 
 -19   3  21       13.81        4.60     12.13 o 
 -17   3  21       20.14       42.13     14.83 o 
 -15   3  21       74.90       93.39     26.13 o 
 -13   3  21      110.18      106.16     20.13 o 
 -11   3  21      110.52      146.61     22.53 o 
  -9   3  21        1.31      -10.67     11.73 o 
  -7   3  21        0.31       11.94     12.77 o 
  -5   3  21        7.94       25.54     16.68 o 
  -3   3  21        0.31       11.18     14.36 o 
  -1   3  21        1.70       13.87     20.14 o 
 -20   4  21        6.26      -24.02     24.02 o 
 -18   4  21        0.97       -3.80     14.28 o 
 -16   4  21        6.69        6.32     14.13 o 
 -14   4  21       17.41        7.01     13.47 o 
 -12   4  21       55.79       92.00     22.76 o 
 -10   4  21        2.14       17.13     15.18 o 
  -8   4  21        0.38      -18.04     18.04 o 
 -30   0  22      181.51      156.76     51.60 o 
 -28   0  22      142.38      160.26     41.87 o 
 -26   0  22      530.64      482.98     76.47 o 
 -24   0  22      230.14      214.12     22.47 o 
 -22   0  22      235.40      283.56     25.06 o 
 -20   0  22      553.94      538.89     63.40 o 
 -18   0  22       16.36       31.88     12.56 o 
 -16   0  22     1593.77     1701.68     85.23 o 
 -14   0  22     1586.86     1516.96     63.44 o 
 -12   0  22     1657.09     1744.17     82.94 o 
 -10   0  22       23.89       41.90     13.67 o 
  -8   0  22      137.73      118.18     17.48 o 
  -6   0  22       19.50        9.44     16.25 o 
  -4   0  22       25.09       73.17     24.87 o 
  -2   0  22      233.58      230.78     37.72 o 
   0   0  22       48.48       68.80     27.11 o 
   2   0  22       76.70      649.77    406.94 o 
   4   0  22       33.15       13.40     23.28 o 
 -31   1  22       32.02       43.68     20.73 o 
 -29   1  22       43.30       52.72     18.04 o 
 -27   1  22       81.74       84.18     17.14 o 
 -25   1  22        8.50       -0.17     14.37 o 
 -23   1  22        4.98        4.26     11.91 o 
 -21   1  22      275.60      277.37     24.13 o 
 -19   1  22       65.84       85.96     14.48 o 
 -17   1  22      294.30      308.26     24.88 o 
 -15   1  22      585.75      587.51     33.70 o 
 -13   1  22      290.92      267.11     16.79 o 
 -11   1  22        2.69       -0.66      5.99 o 
  -9   1  22        5.05       -2.23      7.23 o 
  -7   1  22      293.15      299.75     18.58 o 
  -5   1  22       30.27       35.65     13.08 o 
  -3   1  22       61.48       61.23     16.22 o 
  -1   1  22        0.19       -4.14     11.81 o 
   1   1  22       21.20       20.55     15.22 o 
   3   1  22       53.78       43.03     19.22 o 
 -30   2  22       23.89       57.30     22.41 o 
 -28   2  22        8.12       12.36     15.57 o 
 -26   2  22       83.47       85.43     19.33 o 
 -24   2  22       84.79      109.64     20.10 o 
 -22   2  22       65.50       98.26     18.81 o 
 -20   2  22      275.55      326.50     28.78 o 
 -18   2  22       71.74      105.78     19.98 o 
 -16   2  22       29.07       17.70     12.93 o 
 -14   2  22       23.36       36.00     13.42 o 
 -12   2  22       73.21       75.55     16.67 o 
 -10   2  22        0.12       19.37     12.03 o 
  -8   2  22      236.93      269.62     24.95 o 
  -6   2  22        8.66        7.89     11.49 o 
  -4   2  22       71.39       89.56     17.79 o 
  -2   2  22       33.31       27.64     17.09 o 
   0   2  22       14.15       32.57     36.18 o 
 -27   3  22      189.28      161.13     26.94 o 
 -25   3  22       78.21       80.21     27.28 o 
 -23   3  22        1.02       15.99     14.05 o 
 -21   3  22        7.03        6.67     13.94 o 
 -19   3  22        9.88       23.19     13.85 o 
 -17   3  22        1.17       10.01     13.04 o 
 -15   3  22        1.35       17.95     14.13 o 
 -13   3  22       15.82        7.52     12.46 o 
 -11   3  22      145.48      205.25     31.50 o 
  -9   3  22        0.48       -5.57     12.51 o 
  -7   3  22       24.87       39.53     17.59 o 
  -5   3  22      170.55      219.86     50.51 o 
  -3   3  22       73.36       83.96     36.51 o 
 -18   4  22        3.72        8.11     22.67 o 
 -16   4  22        0.03       17.67     17.72 o 
 -14   4  22       12.05        5.63     13.98 o 
 -12   4  22        2.61       21.40     16.00 o 
 -31   1  23       53.23       19.65     21.97 o 
 -29   1  23       91.28      109.18     21.83 o 
 -27   1  23      460.59      404.07     34.82 o 
 -25   1  23        2.77       -1.25     10.79 o 
 -23   1  23        9.13       12.11     13.12 o 
 -21   1  23       96.48      106.61     17.70 o 
 -19   1  23       57.17       76.91     15.02 o 
 -17   1  23       49.04       59.25     16.54 o 
 -15   1  23      146.12      160.74     18.98 o 
 -13   1  23       91.68       96.71     13.18 o 
 -11   1  23      457.39      453.37     21.94 o 
  -9   1  23      283.67      268.84     18.40 o 
  -7   1  23      200.38      196.42     15.48 o 
  -5   1  23      254.33      243.88     23.79 o 
  -3   1  23       27.73       21.74     14.61 o 
  -1   1  23       73.15       77.20     31.63 o 
   1   1  23       84.17       53.70     21.98 o 
 -30   2  23       91.42      133.21     29.25 o 
 -28   2  23       14.41       38.92     18.33 o 
 -26   2  23      174.64      178.32     23.70 o 
 -24   2  23        9.50       13.84     13.07 o 
 -22   2  23      226.08      207.96     26.93 o 
 -20   2  23       55.17       70.10     15.83 o 
 -18   2  23      126.04      113.66     19.98 o 
 -16   2  23      364.98      384.83     27.76 o 
 -14   2  23       21.22       23.36     13.46 o 
 -12   2  23       30.10       60.65     15.41 o 
 -10   2  23       32.40       40.57     14.54 o 
  -8   2  23       18.41        3.28     12.31 o 
  -6   2  23       27.04       40.54     37.28 o 
  -4   2  23      105.26       64.80     24.23 o 
  -2   2  23       66.83      114.68     35.51 o 
 -25   3  23      221.95      187.79     30.29 o 
 -23   3  23      208.37      207.06     29.45 o 
 -21   3  23        0.61       -8.15     13.88 o 
 -19   3  23       27.67       52.19     19.02 o 
 -17   3  23      475.54      400.24     35.38 o 
 -15   3  23      208.81      221.39     31.73 o 
 -13   3  23        0.43       11.53     13.57 o 
 -11   3  23        0.17        0.07     10.11 o 
  -9   3  23       18.81       54.73     23.35 o 
  -7   3  23        0.49        8.61     20.01 o 
  -5   3  23       37.14       -3.33     18.24 o 
 -30   0  24       10.28       44.16     38.59 o 
 -28   0  24      232.92      257.66     61.33 o 
 -26   0  24      212.34      181.91     45.37 o 
 -24   0  24      338.63      315.99     32.40 o 
 -22   0  24        1.67        2.96      9.79 o 
 -20   0  24      135.13      120.70     18.26 o 
 -18   0  24        5.30       39.19     14.80 o 
 -16   0  24      262.41      261.25     24.18 o 
 -14   0  24     1096.41     1210.82     60.69 o 
 -12   0  24      605.73      560.78     43.48 o 
 -10   0  24        7.51       -7.08     11.81 o 
  -8   0  24        4.94       27.76     19.31 o 
  -6   0  24      119.75      160.79     33.27 o 
  -4   0  24      207.00      162.16     35.58 o 
  -2   0  24        0.20       20.85     20.74 o 
   0   0  24       29.73       37.27     28.04 o 
 -31   1  24        0.99       -3.75     20.09 o 
 -29   1  24        0.51      -17.80     17.80 o 
 -27   1  24      161.11      166.27     23.98 o 
 -25   1  24      433.45      429.79     45.41 o 
 -23   1  24       35.21       41.50     17.60 o 
 -21   1  24       81.61       60.60     15.17 o 
 -19   1  24      122.63      113.23     18.39 o 
 -17   1  24      200.51      206.40     21.20 o 
 -15   1  24      470.58      446.81     28.60 o 
 -13   1  24      202.45      209.67     25.92 o 
 -11   1  24        0.79       -0.07      7.55 o 
  -9   1  24       67.02       68.97     12.64 o 
  -7   1  24       66.62       83.96     18.13 o 
  -5   1  24      193.06      233.22     26.19 o 
  -3   1  24        0.41        8.03     13.37 o 
  -1   1  24        0.24      -12.22     15.30 o 
 -28   2  24       34.36       28.67     18.47 o 
 -26   2  24       12.19       23.51     14.28 o 
 -24   2  24       34.81       31.35     16.20 o 
 -22   2  24      166.30      169.84     24.43 o 
 -20   2  24        7.01       25.45     20.46 o 
 -18   2  24        9.54        1.59     12.40 o 
 -16   2  24       77.66       98.91     20.48 o 
 -14   2  24        2.00       60.87     35.46 o 
 -12   2  24       21.99       41.68     23.88 o 
 -10   2  24        0.04      -12.49     12.49 o 
  -8   2  24       39.83       37.87     18.27 o 
  -6   2  24        2.31       -8.69     16.32 o 
  -4   2  24        6.34       10.98     20.76 o 
 -23   3  24        0.19       16.85     17.31 o 
 -21   3  24      153.46      170.30     26.25 o 
 -19   3  24       17.45       19.23     21.36 o 
 -17   3  24      107.13      104.29     23.23 o 
 -15   3  24      261.20      281.10     32.56 o 
 -13   3  24      103.44      128.19     26.04 o 
 -11   3  24        5.18       13.87     17.97 o 
  -9   3  24        1.94       -7.43     26.13 o 
  -7   3  24        2.24       23.72     27.44 o 
 -29   1  25        0.01      -12.22     19.51 o 
 -27   1  25        0.85        6.98     15.89 o 
 -25   1  25      112.53      101.44     20.70 o 
 -23   1  25       32.96       62.55     16.81 o 
 -21   1  25        1.93       11.10     11.55 o 
 -19   1  25        0.50      -11.76     11.76 o 
 -17   1  25      268.08      282.37     25.85 o 
 -15   1  25       76.27       75.31     18.10 o 
 -13   1  25       25.77      133.82     64.86 o 
 -11   1  25        0.66       29.33     15.81 o 
  -9   1  25       17.53        8.02     10.80 o 
  -7   1  25       43.65       48.64     20.35 o 
  -5   1  25      125.87      129.38     24.47 o 
  -3   1  25       46.91       41.09     28.42 o 
 -28   2  25        7.42       17.82     38.18 o 
 -26   2  25       12.21       27.11     19.14 o 
 -24   2  25       27.27       41.94     16.23 o 
 -22   2  25      180.19      213.75     32.52 o 
 -20   2  25        1.43       17.72     17.75 o 
 -18   2  25       71.25       85.19     19.25 o 
 -16   2  25       34.38       41.35     17.26 o 
 -14   2  25        8.06       14.58     22.75 o 
 -12   2  25       63.33       63.36     17.31 o 
 -10   2  25        4.80        5.21     13.61 o 
  -8   2  25        1.25       15.43     22.03 o 
  -6   2  25       92.14       66.25     23.19 o 
 -21   3  25       29.03       30.21     19.71 o 
 -19   3  25       27.68       25.32     17.19 o 
 -17   3  25        2.56       13.87     15.13 o 
 -15   3  25        4.01      -17.40     17.40 o 
 -13   3  25       11.69        2.39     20.80 o 
 -11   3  25       47.47       89.43     25.47 o 
 -30   0  26       51.47       81.99     37.61 o 
 -28   0  26       22.04        9.51     24.71 o 
 -26   0  26        0.58       -3.39     21.10 o 
 -24   0  26       97.99       79.58     42.20 o 
 -22   0  26      418.44      318.01     55.97 o 
 -20   0  26       50.22       72.92     31.81 o 
 -18   0  26      355.21      298.92     29.59 o 
 -16   0  26     2247.36     2228.70    150.82 o 
 -14   0  26        7.99       14.03     13.93 o 
 -12   0  26      366.10      306.72     35.74 o 
 -10   0  26      206.72      206.27     52.75 o 
  -8   0  26        0.54       -2.12     16.45 o 
  -6   0  26       85.70       66.64     58.43 o 
  -4   0  26       81.65       65.36     30.75 o 
 -29   1  26       36.22       70.25     53.84 o 
 -27   1  26       34.42       48.54     19.99 o 
 -25   1  26       48.88       54.98     22.37 o 
 -23   1  26        5.46       -1.50      9.73 o 
 -21   1  26      112.29      118.82     21.63 o 
 -19   1  26       52.01       49.81     15.44 o 
 -17   1  26       25.27       19.83     12.51 o 
 -15   1  26       81.97       75.01     17.87 o 
 -13   1  26       32.85       21.75     12.54 o 
 -11   1  26       73.81       91.19     28.66 o 
  -9   1  26       11.34       -9.48     20.20 o 
  -7   1  26       41.19       60.83     29.10 o 
  -5   1  26        0.23       -0.01     17.56 o 
 -26   2  26        1.07        5.49     12.81 o 
 -24   2  26        3.77       -1.06     14.48 o 
 -22   2  26       75.28      119.99     22.85 o 
 -20   2  26       22.93       41.54     16.63 o 
 -18   2  26       99.06      106.81     21.43 o 
 -16   2  26       79.56      106.33     20.22 o 
 -14   2  26      124.31      131.53     24.02 o 
 -12   2  26       12.93        2.22     16.17 o 
 -10   2  26        2.16        8.90     17.29 o 
  -8   2  26       24.81       16.56     21.51 o 
 -27   1  27      156.87      207.43     39.40 o 
 -25   1  27        3.04      -10.72     17.63 o 
 -23   1  27       67.74       42.70     16.71 o 
 -21   1  27       16.54       42.35     16.79 o 
 -19   1  27        0.00        9.47     12.29 o 
 -17   1  27      202.11      218.23     34.29 o 
 -15   1  27      318.42      339.00     32.13 o 
 -13   1  27        1.24        7.31     15.33 o 
 -11   1  27       10.69      -10.83     15.79 o 
  -9   1  27       23.80        3.38     19.90 o 
 -24   2  27       15.27       48.32     22.08 o 
 -22   2  27      142.14      127.81     23.78 o 
 -20   2  27       38.26       22.10     15.10 o 
 -18   2  27       10.85       46.31     18.16 o 
 -16   2  27        8.30       43.16     18.73 o 
 -14   2  27      103.62      126.83     28.23 o 
 -12   2  27        0.14      -12.92     20.34 o 
 -26   0  28       20.04       16.84     33.12 o 
 -24   0  28       13.65       -9.51     24.49 o 
 -22   0  28       20.35       -9.18     23.61 o 
 -20   0  28        2.56      -11.37     29.08 o 
 -18   0  28        0.15      -14.32     29.84 o 
 -16   0  28       18.33       30.06     26.35 o 
 -25   1  28       18.74       -3.02     17.74 o 
 -23   1  28      120.25      140.79     36.40 o 
 -21   1  28       18.81       18.15     14.16 o 
 -19   1  28       32.03       15.12     13.51 o 
 -17   1  28        5.03        9.61     13.99 o 
 -15   1  28      360.35      309.92     31.33 o 
 -13   1  28      170.82      113.78     31.30 o 
 -19   1  29        0.28        4.05     17.83 o 
                                                 
